# Supplementary material for: Unique microbial diversity, community composition, and networks among Pacific Islander endocervical and vaginal microbiomes with and without Chlamydia trachomatis infection in Fiji
Source: mBio. 2023 Dec 20;15(1):e03063-23. doi: 10.1128/mbio.03063-23 (PMC10790706; doi:10.1128/mbio.03063-23)
Supplement: Table S4 — New classification of subCSTs for Pacific Islanders and metrics for age, ethnicity and C. trachomatis infection status. [file mbio.03063-23-s0005.xlsx]

## Sheet: Sheet1
Supplementary Table 4. New classification of subCSTs for Pacific Islanders, and metrics for age, ethnicity and C. trachomatis infection status.
New CST description	Patient Statistics	sample_id	Age	Ethnicity	Ct status	subCST	subCST species	Similarity score	Relative abundance profile	Relative abundance profile by genus
subCST IV-D0, dominated by G. vaginalis (n=51: 37 vaginal, 14 endocervical)	37.3% Ct positive 60.8% iTaukei 35.3% Indo-Fijian 1.96% Other 1.96% Other Pacific Islander	1C	35	Indo-Fijian	Negative	IV-B	high to moderate relative abundance of G. vaginalis and A. vaginae	0.465944	91 % G. vaginalis, 5 % M. genomosp., 2 % A. vaginae, 1 % M. sp., (0.4332790677748265 % S. sanguinegens, 0.22908062719561306 % BVAB1, 0.2122868648787593 % Clostridium sp., 0.19251820752292007 % Finegoldia magna, 0.1430005997772256 % Anaerococcus tetradius, 0.10221574843629509 % L. iners, 0.07483848856139148 % Mageeibacillus indolicus, 0.048845857253020306 % Clostridiales Family, 0.0473378459429354…	91 % Gardnerella, 6 % Megasphaera, 2 % Atopobium, ( Sneathia, BVAB1, Clostridium, Anaerococcus, Finegoldia, Lactobacillus, Mageeibacillus, Peptoniphilus, Clostridiales, Peptostreptococcus, Prevotella) 0.00733441864450347 % Dialister)
		4V	32	Indo-Fijian	Negative	IV-B	high to moderate relative abundance of G. vaginalis and A. vaginae	0.494024	88 % G. vaginalis, 8 % A. vaginae, 1 % Chlamydia trachomatis, 1 % S. sanguinegens, 1 % M. genomosp., (0.1996906427727812 % Clostridium sp., 0.173567590133323 % M. sp., 0.1636709721141437 % BVAB1, 0.10846090509344267 % S. amnii, 0.07892176095497842 % Mageeibacillus indolicus, 0.05500912046193595 % L. iners, 0.04018931175301257 % Finegoldia magna, 0.036421563776167634 % L. crispatus, 0.025972342720…	88 % Gardnerella, 8 % Atopobium, 1 % Chlamydia, 1 % Sneathia, 1 % Megasphaera, (0.1996906427727812 % Clostridium, 0.1636709721141437 % BVAB1, 0.09143068423810359 % Lactobacillus, 0.07892176095497842 % Mageeibacillus, 0.04018931175301257 % Finegoldia, 0.03365854859314802 % Peptoniphilus, 0.03225192268179258 % Anaerococcus, 0.019491816200211096 % Propionibacterium, 0.01838661012700325 % Prevotella,…
		4C	32	Indo-Fijian	Negative	IV-B	high to moderate relative abundance of G. vaginalis and A. vaginae	0.492795	88 % G. vaginalis, 7 % A. vaginae, 1 % M. genomosp., 1 % S. amnii, 1 % P. amnii, (0.29073486143576505 % M. sp., 0.25821728539518024 % BVAB1, 0.14080512981535206 % Clostridium sp., 0.10511183451908429 % Mageeibacillus indolicus, 0.09665815931733665 % L. iners, 0.06100959246128977 % Finegoldia magna, 0.04539936682420023 % Anaerococcus tetradius, 0.044370612699119835 % S. sanguinegens, 0.03054952467…	88 % Gardnerella, 7 % Atopobium, 2 % Megasphaera, 1 % Sneathia, 1 % Prevotella, (0.25821728539518024 % BVAB1, 0.14080512981535206 % Clostridium, 0.10511183451908429 % Mageeibacillus, 0.1030095978287026 % Lactobacillus, 0.06288818695056703 % Anaerococcus, 0.06100959246128977 % Finegoldia, 0.03770607510620768 % Peptoniphilus, 0.036543135660464625 % Corynebacterium, 0.022945689833314995 % Clostridia…
		5V	32	iTaukei Pacific Islander	Negative	IV-B	high to moderate relative abundance of G. vaginalis and A. vaginae	0.546192	80 % G. vaginalis, 19 % L. iners, (0.41252400211593493 % BVAB1, 0.07364119908531633 % A. vaginae, 0.04481783383246627 % L. crispatus, 0.03057276025374558 % Streptococcus constellatus, 0.023908398345572155 % P. corporis, 0.022492221440085305 % L. jensenii, 0.0199097812006681 % L. fermentum, 0.01891012691444209 % P. disiens, 0.01399516000716419 % M. genomosp., 0.01207915595856433 % Salmonella enter…	80 % Gardnerella, 19 % Lactobacillus, (0.41252400211593493 % BVAB1, 0.07364119908531633 % Atopobium, 0.07147528146515997 % Prevotella, 0.03057276025374558 % Streptococcus, 0.01399516000716419 % Megasphaera, 0.01207915595856433 % Salmonella, 0.01057967452922531 % Sneathia, 0.0098299338145558 % Burkholderia, 0.007997234289808107 % Finegoldia, 0.007747320718251605 % Ornithobacterium, 0.0076640161943…
		5C	32	iTaukei Pacific Islander	Negative	IV-B	high to moderate relative abundance of G. vaginalis and A. vaginae	0.483795	88 % G. vaginalis, 4 % Streptococcus agalactiae, 3 % A. vaginae, 2 % L. iners, 1 % P. bivia, (0.44752218547149486 % BVAB1, 0.13630601176235094 % Anaerococcus tetradius, 0.12772731172136384 % P. disiens, 0.1231996644775095 % Streptococcus anginosus, 0.09674867268446588 % M. genomosp., 0.09031464765372553 % P. corporis, 0.06600833087092868 % Mageeibacillus indolicus, 0.06600833087092868 % P. timone…	88 % Gardnerella, 4 % Streptococcus, 3 % Atopobium, 2 % Lactobacillus, 1 % Prevotella, (0.44752218547149486 % BVAB1, 0.1625187063320338 % Anaerococcus, 0.10389758938528848 % Megasphaera, 0.07077427533814376 % Staphylococcus, 0.06600833087092868 % Mageeibacillus, 0.04098712241804959 % Salmonella, 0.04051052797132808 % Sneathia, 0.039795636301245815 % Peptostreptococcus, 0.03717436684427753 % Pepto…
		15V	33	Indo-Fijian	Negative	IV-B	high to moderate relative abundance of G. vaginalis and A. vaginae	0.49614	87 % G. vaginalis, 6 % L. iners, 2 % P. bivia, 2 % A. vaginae, 1 % Streptococcus agalactiae, (0.42626090550681145 % BVAB1, 0.15913958546369353 % Staphylococcus aureus, 0.12992154822652588 % M. genomosp., 0.12639342057933492 % Streptococcus anginosus, 0.11063367158575668 % Mageeibacillus indolicus, 0.09200001729016198 % L. johnsonii, 0.08889246115058318 % Anaerococcus tetradius, 0.0887990008155582…	87 % Gardnerella, 6 % Lactobacillus, 2 % Prevotella, 2 % Atopobium, 1 % Streptococcus, (0.42626090550681145 % BVAB1, 0.20596321331118167 % Staphylococcus, 0.14455977319980498 % Megasphaera, 0.12354288036107465 % Anaerococcus, 0.11063367158575668 % Mageeibacillus, 0.031624640864059486 % Dialister, 0.021636067558270477 % Peptoniphilus, 0.01554946323977214 % Mycoplasma, 0.013551748578614336 % Entero…
		15C	33	Indo-Fijian	Negative	IV-B	high to moderate relative abundance of G. vaginalis and A. vaginae	0.485596	87 % G. vaginalis, 4 % R. lactaris, 3 % A. vaginae, 2 % Mageeibacillus indolicus, 1 % P. disiens, (0.4971257524988836 % L. iners, 0.3840480977678361 % Mycoplasma hominis, 0.2907384647308784 % M. genomosp., 0.214911532960948 % Clostridium sp., 0.19438935552592765 % B. longum, 0.16216633750434784 % BVAB1, 0.1462148009234523 % M. micronuciformis, 0.14038723383444318 % Finegoldia magna, 0.10242806154…	87 % Gardnerella, 4 % Ruminococcus, 3 % Atopobium, 2 % Mageeibacillus, 1 % Prevotella, 1 % Lactobacillus, (0.485493471525136 % Megasphaera, 0.3840480977678361 % Mycoplasma, 0.214911532960948 % Clostridium, 0.19438935552592765 % Bifidobacterium, 0.16216633750434784 % BVAB1, 0.14038723383444318 % Finegoldia, 0.06725698016844639 % Peptoniphilus, 0.052928021090765165 % Anaerococcus, 0.051511122425986…
		21C	19	Other	Negative	IV-B	high to moderate relative abundance of G. vaginalis and A. vaginae	0.473005	89 % G. vaginalis, 2 % P. disiens, 2 % M. genomosp., 2 % L. crispatus, 1 % A. vaginae, 1 % R. lactaris, 1 % Mageeibacillus indolicus, (0.40917247519363037 % L. iners, 0.39106647784148835 % Mycoplasma hominis, 0.3583430590601488 % M. sp., 0.21150572703075482 % Clostridium sp., 0.20135714252764333 % B. longum, 0.13380562692880768 % P. buccalis, 0.1276357488502115 % BVAB1, 0.09511414851069523 % M. m…	89 % Gardnerella, 2 % Prevotella, 2 % Megasphaera, 2 % Lactobacillus, 1 % Atopobium, 1 % Ruminococcus, 1 % Mageeibacillus, (0.39106647784148835 % Mycoplasma, 0.21150572703075482 % Clostridium, 0.20135714252764333 % Bifidobacterium, 0.1276357488502115 % BVAB1, 0.05515409702969384 % Dialister, 0.04200706710520853 % Finegoldia, 0.027187827234187813 % Peptoniphilus, 0.02591925417129888 % Clostridiale…
		27V	35	iTaukei Pacific Islander	Negative	IV-B	high to moderate relative abundance of G. vaginalis and A. vaginae	0.475497	88 % G. vaginalis, 7 % P. bivia, 2 % L. iners, (0.48148361700044484 % A. vaginae, 0.34953461028496025 % Anaerococcus tetradius, 0.32228547976928 % Peptostreptococcus anaerobius, 0.21991912675364575 % Clostridium sp., 0.19906557829828378 % BVAB1, 0.1946948523342825 % P. disiens, 0.0877355330513927 % Mageeibacillus indolicus, 0.08498222262774217 % P. amnii, 0.04558395553416013 % M. micronuciformis,…	88 % Gardnerella, 8 % Prevotella, 2 % Lactobacillus, (0.48148361700044484 % Atopobium, 0.3526089344799781 % Peptostreptococcus, 0.34953461028496025 % Anaerococcus, 0.21991912675364575 % Clostridium, 0.19906557829828378 % BVAB1, 0.0877355330513927 % Mageeibacillus, 0.08305613999953823 % Megasphaera, 0.052547485036128244 % Dialister, 0.046868010619629426 % Peptoniphilus, 0.02407603285254936 % Strep…
		27C	35	iTaukei Pacific Islander	Negative	IV-B	high to moderate relative abundance of G. vaginalis and A. vaginae	0.531999	80 % G. vaginalis, 7 % P. amnii, 4 % A. vaginae, 3 % S. amnii, 2 % P. timonensis, 1 % P. sp., 1 % M. genomosp., (0.49042436697382075 % L. iners, 0.34396072028075253 % BVAB1, 0.24338138790324704 % Anaerococcus tetradius, 0.23457068415686713 % M. sp., 0.19566627800402087 % P. bivia, 0.15413010319965856 % M. micronuciformis, 0.11534012177079125 % Mageeibacillus indolicus, 0.10630056857645345 % Pepto…	80 % Gardnerella, 11 % Prevotella, 4 % Atopobium, 3 % Sneathia, 1 % Megasphaera, 1 % Lactobacillus, (0.34396072028075253 % BVAB1, 0.24338138790324704 % Anaerococcus, 0.15836381798688004 % Peptoniphilus, 0.11534012177079125 % Mageeibacillus, 0.05114785161859493 % Mobiluncus, 0.03249662161002452 % Dialister, 0.02654653596311862 % Porphyromonas, 0.025402288723329027 % Bifidobacterium, 0.024372466207…
		29V	23	Indo-Fijian	Negative	IV-B	high to moderate relative abundance of G. vaginalis and A. vaginae	0.499297	85 % G. vaginalis, 3 % A. vaginae, 2 % P. buccalis, 1 % M. genomosp., 1 % P. amnii, 1 % P. bivia, 1 % P. timonensis, 1 % L. iners, 1 % S. amnii, (0.4457244943308256 % P. sp., 0.40888328415823955 % P. corporis, 0.30208990137706304 % Streptococcus anginosus, 0.2901771747344304 % M. sp., 0.2835991034570171 % P. disiens, 0.22363436833669456 % Mageeibacillus indolicus, 0.18651238682909688 % R. lactari…	85 % Gardnerella, 6 % Prevotella, 3 % Atopobium, 2 % Megasphaera, 1 % Lactobacillus, 1 % Sneathia, (0.3429020204305267 % Streptococcus, 0.22363436833669456 % Mageeibacillus, 0.18651238682909688 % Ruminococcus, 0.17921233211879675 % Anaerococcus, 0.1363144831481045 % BVAB1, 0.12997707301498676 % Staphylococcus, 0.08846302562399423 % Dialister, 0.08824241957505659 % Peptoniphilus, 0.076470078599929…
		29C	23	Indo-Fijian	Negative	IV-B	high to moderate relative abundance of G. vaginalis and A. vaginae	0.428429	Almost 100% G. vaginalis: 98 % G. vaginalis, 1 % A. vaginae, (0.43763504551749516 % BVAB1, 0.09561993767190285 % Chlamydia trachomatis, 0.08375240030092311 % L. iners, 0.0796222881762209 % Mycoplasma hominis, 0.021277919427263238 % Mageeibacillus indolicus, 0.020232321421009513 % Ureaplasma parvum, 0.01897760381350505 % L. crispatus, 0.016102209296307315 % Ureaplasma urealyticum, 0.01594536959536…	Almost 100% Gardnerella: 98% Gardnerella, 1% Atopobium, (0.43763504551749516 % BVAB1, 0.10273000411442816 % Lactobacillus, 0.09561993767190285 % Chlamydia, 0.0796222881762209 % Mycoplasma, 0.03633453071731683 % Ureaplasma, 0.025303471751340064 % Streptococcus, 0.02138247922788861 % Prevotella, 0.021277919427263238 % Mageeibacillus, 0.015945369595369255 % Bifidobacterium, 0.00893986295346932 % Meg…
		35V	31	iTaukei Pacific Islander	Negative	IV-B	high to moderate relative abundance of G. vaginalis and A. vaginae	0.519554	82 % G. vaginalis, 7 % S. amnii, 4 % A. vaginae, 3 % P. bivia, 3 % M. genomosp., (0.38305167276476815 % BVAB1, 0.3611648949838018 % S. sanguinegens, 0.304437805381714 % P. timonensis, 0.23088897479026713 % Mycoplasma hominis, 0.1392818994496302 % Mageeibacillus indolicus, 0.07432908430085895 % Peptostreptococcus anaerobius, 0.07344303347830623 % P. amnii, 0.06947564173553288 % M. micronuciformis,…	82 % Gardnerella, 7 % Sneathia, 4 % Atopobium, 3 % Prevotella, 3 % Megasphaera, (0.38305167276476815 % BVAB1, 0.23088897479026713 % Mycoplasma, 0.1392818994496302 % Mageeibacillus, 0.09429828940615155 % Peptostreptococcus, 0.08775870535014679 % Anaerococcus, 0.05455163646313374 % Streptococcus, 0.041770022731832224 % Lactobacillus, 0.027302267509852027 % Dialister, 0.01935425938516272 % Fusobacte…
		38V	24	iTaukei Pacific Islander	Negative	IV-B	high to moderate relative abundance of G. vaginalis and A. vaginae	0.535824	79 % G. vaginalis, 6 % P. disiens, 5 % Peptostreptococcus anaerobius, 4 % A. vaginae, 1 % M. genomosp., 1 % Mycoplasma hominis, 1 % L. iners, (0.3859267688569116 % P. bivia, 0.25186104772409607 % M. sp., 0.22052403484815625 % BVAB1, 0.208059126380775 % P. amnii, 0.17355734702479914 % P. timonensis, 0.15981099936918242 % P. corporis, 0.08599233582870963 % Anaerococcus lactolyticus, 0.0749253610212…	79 % Gardnerella, 8 % Prevotella, 5 % Peptostreptococcus, 4 % Atopobium, 1 % Megasphaera, 1 % Lactobacillus, 1 % Mycoplasma, (0.22052403484815625 % BVAB1, 0.10039881882372037 % Anaerococcus, 0.08142963568878035 % Porphyromonas, 0.04941307172817024 % Dialister, 0.0462288895028579 % Mageeibacillus, 0.027220874877365298 % Peptoniphilus, 0.025745278236366895 % Actinomyces, 0.0156490906926936 % Finego…
		42V	25	Indo-Fijian	Negative	IV-B	high to moderate relative abundance of G. vaginalis and A. vaginae	0.513583	81 % G. vaginalis, 5 % P. disiens, 4 % S. amnii, 3 % P. bivia, 2 % Mycoplasma hominis, 1 % Peptostreptococcus sp., 1 % A. vaginae, 1 % Anaerococcus tetradius, (0.4009182433890639 % BVAB1, 0.25925719944161063 % L. crispatus, 0.21903245856764245 % P. amnii, 0.21056777396633786 % Peptostreptococcus anaerobius, 0.17660410145449165 % P. corporis, 0.14568351803485002 % P. timonensis, 0.1246966967093013…	81 % Gardnerella, 8 % Prevotella, 4 % Sneathia, 2 % Mycoplasma, 1 % Peptostreptococcus, 1 % Atopobium, 1 % Anaerococcus, (0.4396039506991584 % Lactobacillus, 0.4009182433890639 % BVAB1, 0.18276023570998592 % Streptococcus, 0.16873404345741091 % Dialister, 0.10584353555185022 % Chlamydia, 0.09895286254996176 % Peptoniphilus, 0.05278185563375479 % Fusobacterium, 0.050928019749997985 % Ureaplasma, 0…
		42C	25	Indo-Fijian	Negative	IV-B	high to moderate relative abundance of G. vaginalis and A. vaginae	0.534084	81 % G. vaginalis, 6 % A. vaginae, 3 % Chlamydia trachomatis, 2 % P. buccalis, 2 % P. amnii, 1 % M. genomosp., 1 % P. timonensis, 1 % R. lactaris, 1 % L. iners, 1 % Mageeibacillus indolicus, (0.3901919905024634 % S. amnii, 0.2179574642982923 % P. sp., 0.21066165713373328 % S. sanguinegens, 0.20993589621160438 % M. sp., 0.1841140865611232 % Clostridium sp., 0.18117284492933763 % M. micronuciformis…	81 % Gardnerella, 6 % Atopobium, 5 % Prevotella, 3 % Chlamydia, 1 % Megasphaera, 1 % Ruminococcus, 1 % Sneathia, 1 % Lactobacillus, 1 % Mageeibacillus, (0.1841140865611232 % Clostridium, 0.11661832080313468 % BVAB1, 0.07872596107935165 % Peptoniphilus, 0.06058193802612892 % Dialister, 0.03243005383618124 % Finegoldia, 0.02139084823116784 % Clostridiales, 0.015431969081056799 % Anaerococcus, 0.010…
		60C	34	iTaukei Pacific Islander	Positive	IV-B	high to moderate relative abundance of G. vaginalis and A. vaginae	0.523564	81 % G. vaginalis, 4 % P. buccalis, 4 % P. amnii, 2 % L. iners, 2 % A. vaginae, 2 % M. genomosp., 1 % P. timonensis, 1 % R. lactaris, (0.49698864991112435 % Mageeibacillus indolicus, 0.4395762205291699 % P. sp., 0.38858671200683254 % M. sp., 0.3119055200460269 % S. amnii, 0.23110396376018388 % P. bivia, 0.19495988552658405 % S. sanguinegens, 0.18684034406253985 % Clostridium sp., 0.15763423222918…	81 % Gardnerella, 11 % Prevotella, 2 % Megasphaera, 2 % Lactobacillus, 2 % Atopobium, 1 % Ruminococcus, 1 % Sneathia, (0.49698864991112435 % Mageeibacillus, 0.18684034406253985 % Clostridium, 0.11131043036902406 % Chlamydia, 0.10915935781698251 % BVAB1, 0.08210431853567099 % Dialister, 0.0495958558829865 % Peptoniphilus, 0.030478577286673438 % Finegoldia, 0.019844401712496126 % Clostridiales, 0.0…
		65V	19	iTaukei Pacific Islander	Positive	IV-B	high to moderate relative abundance of G. vaginalis and A. vaginae	0.500409	84 % G. vaginalis, 6 % Streptococcus anginosus, 2 % Anaerococcus lactolyticus, 1 % L. iners, 1 % Mobiluncus curtisii, 1 % P. bivia, 1 % Anaerococcus tetradius, 1 % P. sp., (0.40800540885756614 % P. corporis, 0.35872209051167697 % Peptoniphilus harei, 0.34031442329019396 % A. vaginae, 0.30713781376310245 % Finegoldia magna, 0.2912719029166788 % BVAB1, 0.28279046322305945 % Porphyromonas uenonis, 0…	84 % Gardnerella, 6 % Streptococcus, 3 % Prevotella, 3 % Anaerococcus, 2 % Lactobacillus, 1 % Mobiluncus, (0.4343326538371291 % Peptoniphilus, 0.34031442329019396 % Atopobium, 0.30713781376310245 % Finegoldia, 0.2912719029166788 % BVAB1, 0.2904291100133697 % Porphyromonas, 0.1974142043513264 % Megasphaera, 0.1878090407866281 % Clostridiales, 0.11729536787642676 % Propionibacterium, 0.115235207446…
		65C	19	iTaukei Pacific Islander	Positive	IV-B	high to moderate relative abundance of G. vaginalis and A. vaginae	0.525946	80 % G. vaginalis, 3 % Mobiluncus curtisii, 2 % P. timonensis, 2 % Anaerococcus tetradius, 2 % S. sanguinegens, 2 % P. bivia, 1 % R. lactaris, 1 % Peptostreptococcus sp., 1 % Mageeibacillus indolicus, 1 % Porphyromonas uenonis, 1 % M. genomosp., 1 % A. vaginae, 1 % BVAB1, (0.3746435110408852 % Peptoniphilus harei, 0.32686591871924203 % S. amnii, 0.2756107646648125 % L. iners, 0.20376396600300814 …	80 % Gardnerella, 5 % Prevotella, 3 % Mobiluncus, 2 % Sneathia, 2 % Anaerococcus, 1 % Peptostreptococcus, 1 % Ruminococcus, 1 % Megasphaera, 1 % Mageeibacillus, 1 % Porphyromonas, 1 % Atopobium, 1 % Peptoniphilus, 1 % BVAB1, (0.28957700096195954 % Lactobacillus, 0.09699224503733589 % Finegoldia, 0.0679213220010027 % Dialister, 0.025251204066868472 % Clostridiales, 0.023297797297467955 % Streptoco…
		68V	22	iTaukei Pacific Islander	Positive	IV-B	high to moderate relative abundance of G. vaginalis and A. vaginae	0.521997	84 % G. vaginalis, 15 % A. vaginae, (0.29970514374077334 % P. disiens, 0.23605251430090327 % BVAB1, 0.1385458547988308 % L. ruminis, 0.06955945239343143 % P. bivia, 0.054704233472907746 % L. iners, 0.04818027976300416 % Peptoniphilus asaccharolyticus, 0.04218529527282249 % P. timonensis, 0.019660022666331066 % Streptococcus anginosus, 0.016442126579689433 % P. corporis, 0.016221722738138638 % P. …	84 % Gardnerella, 15 % Atopobium, (0.4713115747722237 % Prevotella, 0.23605251430090327 % BVAB1, 0.201405030409118 % Lactobacillus, 0.05527728346093981 % Peptoniphilus, 0.025655007156512734 % Streptococcus, 0.010403061321197603 % Clostridiales, 0.008375345978930273 % Ornithobacterium, 0.007802295990898204 % Megasphaera, 0.006612115246523901 % Porphyromonas, 0.005421934502149599 % Mageeibacillus)
		68C	22	iTaukei Pacific Islander	Positive	IV-B	high to moderate relative abundance of G. vaginalis and A. vaginae	0.42304	Almost 100% G. vaginalis: 98 % G. vaginalis, 1 % A. vaginae, (0.2623713793433659 % Clostridium sp., 0.16833816819560635 % BVAB1, 0.15980605830203093 % Streptococcus agalactiae, 0.060480778992433426 % Mageeibacillus indolicus, 0.043704562914770345 % L. iners, 0.01918824714462322 % Peptoniphilus lacrimalis, 0.01630821004974544 % S. sanguinegens, 0.011016141887907517 % Anaerococcus lactolyticus, 0.0…	Almost 100% Gardnerella: 98% Gardnerella, 1% Atopobium, (0.2623713793433659 % Clostridium, 0.16833816819560635 % BVAB1, 0.15980605830203093 % Streptococcus, 0.060480778992433426 % Mageeibacillus, 0.051948669098857994 % Lactobacillus, 0.01918824714462322 % Peptoniphilus, 0.01630821004974544 % Sneathia, 0.011016141887907517 % Anaerococcus, 0.006696086245590843 % Peptostreptococcus, 0.00644408299978…
		77V	24	iTaukei Pacific Islander	Positive	IV-B	high to moderate relative abundance of G. vaginalis and A. vaginae	0.528113	82 % G. vaginalis, 9 % L. iners, 4 % L. crispatus, 2 % M. genomosp., 1 % A. vaginae, (0.41889811473991184 % M. sp., 0.21119126541344824 % L. kefiranofaciens, 0.2047869001573462 % Clostridium sp., 0.1882009098188129 % BVAB1, 0.07298175277927807 % Mageeibacillus indolicus, 0.053895980375904415 % S. sanguinegens, 0.03909676125858976 % P. bivia, 0.03578210965818175 % M. micronuciformis, 0.02329168755…	82 % Gardnerella, 14 % Lactobacillus, 2 % Megasphaera, 1 % Atopobium, (0.2047869001573462 % Clostridium, 0.1882009098188129 % BVAB1, 0.07298175277927807 % Mageeibacillus, 0.053895980375904415 % Sneathia, 0.05127311905829602 % Prevotella, 0.04597646707710627 % Ureaplasma, 0.013746679300539758 % Peptostreptococcus, 0.013368953317906834 % Dialister, 0.009914246016073132 % Peptoniphilus, 0.0086749652…
		77C	24	iTaukei Pacific Islander	Positive	IV-B	high to moderate relative abundance of G. vaginalis and A. vaginae	0.433962	Almost 100% G. vaginalis: 96 % G. vaginalis, 3 % L. gasseri, 1 % Streptococcus agalactiae, (0.35336443367295545 % BVAB1, 0.2073355974807524 % P. bivia, 0.10340095755957729 % L. iners, 0.052967974388583465 % A. vaginae, 0.022781565810706866 % Finegoldia magna, 0.02161413564471164 % Anaerococcus tetradius, 0.017344676751929095 % L. johnsonii, 0.016177246585933867 % L. crispatus, 0.01447613405834082…	96 % Gardnerella, 3 % Lactobacillus, 1 % Streptococcus, (0.35336443367295545 % BVAB1, 0.22995038755345992 % Prevotella, 0.052967974388583465 % Atopobium, 0.022781565810706866 % Finegoldia, 0.02161413564471164 % Anaerococcus, 0.019846312821918868 % Sneathia, 0.01510988186273823 % Ureaplasma, 0.011807722250351729 % Bifidobacterium, 0.011173974445954322 % Megasphaera, 0.010506871493957048 % Peptonip…
		80V	32	iTaukei Pacific Islander	Positive	IV-B	high to moderate relative abundance of G. vaginalis and A. vaginae	0.465251	92 % G. vaginalis, 4 % A. vaginae, 1 % S. amnii, 1 % P. amnii, 1 % M. genomosp., (0.3025078126649768 % S. sanguinegens, 0.162066843286451 % P. timonensis, 0.12738911841997802 % M. sp., 0.1156093776913082 % L. iners, 0.0881063545213469 % BVAB1, 0.04783134464341096 % Mycoplasma hominis, 0.0443966470227405 % P. bivia, 0.04243759726872845 % Mageeibacillus indolicus, 0.0329730971584365 % M. micronucif…	92 % Gardnerella, 4 % Atopobium, 2 % Sneathia, 1 % Prevotella, 1 % Megasphaera, (0.1156093776913082 % Lactobacillus, 0.0881063545213469 % BVAB1, 0.053708493905447095 % Mycoplasma, 0.04243759726872845 % Mageeibacillus, 0.02531499357457123 % Chlamydia, 0.01849648274242541 % Anaerococcus, 0.01386600150566967 % Peptoniphilus, 0.012644775684986835 % Dialister, 0.00989701758845046 % Actinomyces, 0.0094…
		80C	32	iTaukei Pacific Islander	Positive	IV-B	high to moderate relative abundance of G. vaginalis and A. vaginae	0.506429	83 % G. vaginalis, 7 % P. amnii, 3 % M. genomosp., 2 % S. amnii, 1 % P. timonensis, 1 % A. vaginae, 1 % M. sp.,(0.360984209180632 % P. bivia, 0.24554920529030005 % S. sanguinegens, 0.20068461571859497 % P. sp., 0.1768395343179652 % M. micronuciformis, 0.14038274801469022 % P. buccalis, 0.1267372968085495 % P. oris, 0.11081760373471865 % P. disiens, 0.07980521462985335 % L. iners, 0.06815833961047…	83 % Gardnerella, 9 % Prevotella, 4 % Megasphaera, 2 % Sneathia, 1 % Atopobium, (0.07980521462985335 % Lactobacillus, 0.06815833961047062 % BVAB1, 0.0665043455248778 % Dialister, 0.044864589571705124 % Mycoplasma, 0.021157341011541434 % Mageeibacillus, 0.016471024435695123 % Acidaminococcus, 0.016057525914296916 % Clostridiales, 0.012680621322878253 % Bifidobacterium, 0.012198206381247014 % Lepto…
		85C	38	Other Pacific Islander	Positive	IV-B	high to moderate relative abundance of G. vaginalis and A. vaginae	0.4652	90 % G. vaginalis, 5 % P. bivia, 2 % L. iners, 1 % L. jensenii, 1 % A. vaginae,(0.49840297391827526 % P. denticola, 0.3366782018628721 % BVAB1, 0.23258912868583678 % Peptostreptococcus anaerobius, 0.10713440364614679 % P. timonensis, 0.09272950714146107 % Peptoniphilus harei, 0.06503150144620971 % B. breve, 0.0649025985692103 % P. disiens, 0.06383914983396503 % Anaerococcus hydrogenalis, 0.057555…	90 % Gardnerella, 5 % Prevotella, 3 % Lactobacillus, 1 % Atopobium, (0.3366782018628721 % BVAB1, 0.244867127720032 % Peptostreptococcus, 0.09272950714146107 % Peptoniphilus, 0.083786870049626 % Anaerococcus, 0.07768009625177826 % Dialister, 0.07078379233230904 % Bifidobacterium, 0.01390539785631293 % Ureaplasma, 0.012197434736070554 % Finegoldia, 0.011585146070323286 % Megasphaera, 0.007428028287…
		108V	37	iTaukei Pacific Islander	Positive	IV-B	high to moderate relative abundance of G. vaginalis and A. vaginae	0.424211	Almost 100% G. vaginalis: 98 % G. vaginalis, 1 % L. acidophilus, (0.45122330083870843 % Streptococcus agalactiae, 0.2576265780782584 % BVAB1, 0.07141978546838301 % A. vaginae, 0.034129808984891 % L. crispatus, 0.018620679260987538 % L. iners, 0.010987659302828155 % L. helveticus, 0.01040424376462489 % Peptostreptococcus sp.)	Almost 100% Gardnerella: 98 % Gardnerella, 1 % Lactobacillus, (0.45122330083870843 % Streptococcus, 0.2576265780782584 % BVAB1, 0.07141978546838301 % Atopobium, 0.01040424376462489 % Peptostreptococcus)
		113V	21	iTaukei Pacific Islander	Negative	IV-B	high to moderate relative abundance of G. vaginalis and A. vaginae	0.43402	Almost 100% G. vaginalis: 96 % G. vaginalis, 3 % Streptococcus agalactiae, (0.4130775223565962 % P. bivia, 0.39522068990583287 % L. acidophilus, 0.26880063715706587 % BVAB1, 0.0911804630450482 % Finegoldia magna, 0.07901253296797937 % A. vaginae, 0.043614918198324616 % L. iners, 0.032711188648743464 % C. pseudogenitalium, 0.0325531635828075 % Peptostreptococcus sp., 0.021333383901354433 % Staphyl…	Almost 100% Gardnerella: 96 % Gardnerella, 3 % Streptococcus, (0.471388771686965 % Prevotella, 0.46680604477482224 % Lactobacillus, 0.26880063715706587 % BVAB1, 0.0911804630450482 % Finegoldia, 0.07901253296797937 % Atopobium, 0.03855811608837394 % Corynebacterium, 0.0325531635828075 % Peptostreptococcus, 0.021333383901354433 % Staphylococcus, 0.010113604219901361 % Actinomyces, 0.008533353560541…
		114V	32	Indo-Fijian	Negative	IV-B	high to moderate relative abundance of G. vaginalis and A. vaginae	0.500179	87 % G. vaginalis, 12 % A. vaginae, (0.29246554120251195 % BVAB1, 0.16150194391538777 % L. iners, 0.05931093371320087 % Ureaplasma urealyticum, 0.051671700320494646 % Ureaplasma parvum, 0.049013767534224595 % Actinomyces graevenitzii, 0.04730376881858233 % Peptoniphilus asaccharolyticus, 0.012732055654510372 % Actinomyces sp., 0.011784121583882593 % Peptostreptococcus sp., 0.008103906956739449 % …	87 % Gardnerella, 12 % Atopobium, (0.29246554120251195 % BVAB1, 0.16150194391538777 % Lactobacillus, 0.11098263403369552 % Ureaplasma, 0.06174582318873497 % Actinomyces, 0.04730376881858233 % Peptoniphilus, 0.011784121583882593 % Peptostreptococcus, 0.008103906956739449 % Chlamydia, 0.007843689760880842 % Prevotella, 0.00618945187292256 % Mageeibacillus)
		125V	38	Indo-Fijian	Negative	IV-B	high to moderate relative abundance of G. vaginalis and A. vaginae	0.417327	Almost 100% G. vaginalis: 99 % G. vaginalis, (0.24110997576114712 % BVAB1, 0.09635951448320831 % A. vaginae, 0.08335708740153859 % L. iners, 0.020936304888307552 % P. amnii, 0.015045828703810991 % Peptostreptococcus sp., 0.01430381135498875 % M. genomosp., 0.01033116462590967 % P. buccalis, 0.010080020292462143 % Mageeibacillus indolicus, 0.008573154291776975 % L. crispatus, 0.008458997776573553 …	Almost 100% Gardnerella: 99% Gardnerella, (0.24110997576114712 % BVAB1, 0.10038923946988912 % Lactobacillus, 0.09635951448320831 % Atopobium, 0.031267469514217223 % Prevotella, 0.015045828703810991 % Peptostreptococcus, 0.01430381135498875 % Megasphaera, 0.010080020292462143 % Mageeibacillus)
		131V	26	iTaukei Pacific Islander	Negative	IV-B	high to moderate relative abundance of G. vaginalis and A. vaginae	0.539049	80 % G. vaginalis, 9 % A. vaginae, 7 % P. amnii, 1 % R. lactaris, 1 % Mageeibacillus indolicus, (0.40749855384297434 % BVAB1, 0.2748722332116763 % M. genomosp., 0.23583213741832856 % L. iners, 0.16960674710221496 % P. bivia, 0.15500181917952371 % P. sp., 0.1066581034354231 % M. micronuciformis, 0.09248617417710651 % P. timonensis, 0.06857762630366243 % M. sp., 0.06459871965805744 % B. breve, 0.04…	80 % Gardnerella, 9 % Atopobium, 8 % Prevotella, 1 % Ruminococcus, 1 % Mageeibacillus, (0.4501079629507619 % Megasphaera, 0.40749855384297434 % BVAB1, 0.23583213741832856 % Lactobacillus, 0.06459871965805744 % Bifidobacterium, 0.051468327727560985 % Actinomyces, 0.04138062911429187 % Peptoniphilus, 0.03888796112748639 % Dialister, 0.029666259842966596 % Porphyromonas, 0.024914977201450056 % Sneat…
		132V	24	Indo-Fijian	Negative	IV-B	high to moderate relative abundance of G. vaginalis and A. vaginae	0.470855	91 % G. vaginalis, 4 % L. iners, 2 % A. vaginae, 1 % Anaerococcus tetradius, (0.34624082012499924 % BVAB1, 0.17800251795794822 % L. jensenii, 0.16089353807655318 % P. bivia, 0.07889140723087705 % P. timonensis, 0.057116341927283376 % Peptostreptococcus anaerobius, 0.050160418288635406 % Finegoldia magna, 0.035946139548789544 % Streptococcus agalactiae, 0.02151583833569374 % Mageeibacillus indolic…	91 % Gardnerella, 4 % Lactobacillus, 2 % Atopobium, 1 % Anaerococcus, (0.34624082012499924 % BVAB1, 0.2828166219788177 % Prevotella, 0.06930000941857983 % Peptostreptococcus, 0.050160418288635406 % Finegoldia, 0.04735212613638622 % Streptococcus, 0.025101811391642696 % Peptoniphilus, 0.02151583833569374 % Mageeibacillus, 0.013220575362896152 % Actinomyces, 0.011967645018046516 % Clostridiales, 0.…
		139V	20	Indo-Fijian	Negative	IV-B	high to moderate relative abundance of G. vaginalis and A. vaginae	0.517915	84 % G. vaginalis, 12 % L. iners, 1 % Anaerococcus tetradius, 1 % L. jensenii, (0.48321931445496885 % P. bivia, 0.40309577000688007 % A. vaginae, 0.3716383303051819 % BVAB1, 0.16010941957582017 % P. timonensis, 0.06759563629555262 % Peptostreptococcus anaerobius, 0.06349997401491578 % Streptococcus agalactiae, 0.05985173702544095 % P. disiens, 0.039786433583329346 % Finegoldia magna, 0.0373083858…	84 % Gardnerella, 13 % Lactobacillus, 1 % Anaerococcus, 1 % Prevotella, (0.40309577000688007 % Atopobium, 0.3716383303051819 % BVAB1, 0.11426553589675903 % Streptococcus, 0.08384061609774246 % Peptostreptococcus, 0.05234875906595496 % Peptoniphilus, 0.039786433583329346 % Finegoldia, 0.03070025843973164 % Dialister, 0.026673430819273567 % Clostridiales, 0.02254335120854734 % Mageeibacillus, 0.013…
		143V	30	iTaukei Pacific Islander	Positive	IV-B	high to moderate relative abundance of G. vaginalis and A. vaginae	0.447391	Almost 100% G. vaginalis: 95 % G. vaginalis, 4 % A. vaginae, 1 % L. crispatus, (0.2191463872524294 % Clostridium sp., 0.12677945288097026 % BVAB1, 0.09452327435558225 % L. iners, 0.04880664366126077 % Ureaplasma urealyticum, 0.046616958213465655 % M. genomosp., 0.045994509558254855 % Ureaplasma parvum, 0.02090760572234833 % Anaerococcus lactolyticus, 0.020640842012972276 % Anaerococcus tetradius,…	95 % Gardnerella, 4 % Atopobium, 1 % Lactobacillus, (0.2191463872524294 % Clostridium, 0.12677945288097026 % BVAB1, 0.09480115321951563 % Ureaplasma, 0.046616958213465655 % Megasphaera, 0.041548447735320605 % Anaerococcus, 0.023386285188634177 % Peptoniphilus, 0.02021846613979352 % Mageeibacillus, 0.014094015978701586 % Prevotella, 0.010803930229730236 % Dialister, 0.005546462124110482 % Sneathia)
		150V	34	Indo-Fijian	Negative	IV-B	high to moderate relative abundance of G. vaginalis and A. vaginae	0.455517	93 % G. vaginalis, 3 % A. vaginae, 2 % Anaerococcus tetradius, (0.3781831398650644 % L. fermentum, 0.316576179550669 % BVAB1, 0.2656913745712274 % L. iners, 0.19695145498739236 % Salmonella enterica, 0.08382362963131232 % P. bivia, 0.06260648326934871 % E. coli, 0.04079870970673088 % Staphylococcus aureus, 0.03852706662729152 % Finegoldia magna, 0.038254469457758795 % B. breve, 0.0244883123963562…	93 % Gardnerella, 3 % Atopobium, 2 % Anaerococcus, 1 % Lactobacillus, (0.316576179550669 % BVAB1, 0.19695145498739236 % Salmonella, 0.09954339974103268 % Prevotella, 0.06260648326934871 % Escherichia, 0.04079870970673088 % Staphylococcus, 0.03852706662729152 % Finegoldia, 0.038254469457758795 % Bifidobacterium, 0.027532314122805025 % Peptoniphilus, 0.024806342427477795 % Peptostreptococcus, 0.024…
		163V	32	iTaukei Pacific Islander	Negative	IV-B	high to moderate relative abundance of G. vaginalis and A. vaginae	0.4438	95 % G. vaginalis, 3 % Anaerococcus tetradius, 1 % A. vaginae, (0.3456541913397817 % BVAB1, 0.30686854770622135 % P. bivia, 0.265436241045557 % L. iners, 0.06250936858560163 % P. corporis, 0.05841907118007727 % Peptostreptococcus anaerobius, 0.05550774185026288 % Finegoldia magna, 0.03897812821734974 % B. breve, 0.023747785525014935 % L. gasseri, 0.01284834596794121 % Clostridiales Family, 0.0123…	95 % Gardnerella, 3 % Anaerococcus, 1 % Atopobium, (0.39738442323317796 % Prevotella, 0.3456541913397817 % BVAB1, 0.30157522165201334 % Lactobacillus, 0.07030499422907156 % Peptostreptococcus, 0.05550774185026288 % Finegoldia, 0.03897812821734974 % Bifidobacterium, 0.022857544324989047 % Peptoniphilus, 0.01284834596794121 % Clostridiales, 0.010105440648942527 % Megasphaera, 0.006881323870470387 %…
		165V	38	iTaukei Pacific Islander	Negative	IV-B	high to moderate relative abundance of G. vaginalis and A. vaginae	0.419006	Almost 100% G. vaginalis: 99 % G. vaginalis, (0.3508466952324421 % BVAB1, 0.1952184141245272 % L. crispatus, 0.10531085405947394 % Mageeibacillus indolicus, 0.062016595582298606 % A. vaginae, 0.04710840746626999 % L. iners, 0.033153756597515044 % Peptostreptococcus sp., 0.020409364542607437 % P. amnii, 0.020060956702257444 % P. bivia, 0.01756709005554171 % Streptococcus anginosus, 0.0172736939794…	Almost 100% Gardnerella: 99% Gardnerella, (0.3508466952324421 % BVAB1, 0.2516238097517154 % Lactobacillus, 0.10531085405947394 % Mageeibacillus, 0.062016595582298606 % Atopobium, 0.04047032124486488 % Prevotella, 0.033153756597515044 % Peptostreptococcus, 0.028734478201496723 % Streptococcus, 0.017273693979457508 % Finegoldia, 0.013642917537915484 % Megasphaera, 0.010800643050849759 % Anaerococcu…
		166V	38	iTaukei Pacific Islander	Negative	IV-B	high to moderate relative abundance of G. vaginalis and A. vaginae	0.419837	Almost 100% G. vaginalis: 99 % G. vaginalis, (0.3588710818810147 % BVAB1, 0.19724791860986127 % L. crispatus, 0.10811699003956696 % Mageeibacillus indolicus, 0.10107488724005492 % P. bivia, 0.08585151795287453 % L. iners, 0.06576081290720787 % A. vaginae, 0.03220726427423881 % Peptostreptococcus sp., 0.023059434657225646 % P. amnii, 0.018295659234026335 % Finegoldia magna, 0.014671047498983382 % …	Almost 100% Gardnerella: 99% Gardnerella, (0.3588710818810147 % BVAB1, 0.2940768321031516 % Lactobacillus, 0.12413432189728058 % Prevotella, 0.10811699003956696 % Mageeibacillus, 0.06576081290720787 % Atopobium, 0.03220726427423881 % Peptostreptococcus, 0.018295659234026335 % Finegoldia, 0.014671047498983382 % Megasphaera, 0.014256806157835616 % Anaerococcus, 0.013842564816687851 % Streptococcus,…
		169V	27	iTaukei Pacific Islander	Negative	IV-B	high to moderate relative abundance of G. vaginalis and A. vaginae	0.477639	87 % G. vaginalis, 3 % P. bivia, 2 % P. disiens, 2 % L. crispatus, 1 % Streptococcus anginosus, 1 % Peptostreptococcus anaerobius, 1 % Porphyromonas uenonis, (0.273342695484306 % Streptococcus agalactiae, 0.26052223016811116 % Peptoniphilus harei, 0.23239872388200727 % Anaerococcus lactolyticus, 0.20605377925826568 % BVAB1, 0.18044990199384173 % Anaerococcus hydrogenalis, 0.16121920401954937 % P.…	87 % Gardnerella, 5 % Prevotella, 2 % Lactobacillus, 2 % Streptococcus, 1 % Peptostreptococcus, 1 % Porphyromonas, (0.4447515756944728 % Anaerococcus, 0.3346660194678395 % Peptoniphilus, 0.20605377925826568 % BVAB1, 0.09463430178486074 % Finegoldia, 0.07866430019156591 % Atopobium, 0.06891926441653914 % Clostridiales, 0.039980584035185875 % Mobiluncus, 0.024973970009003966 % Fusobacterium, 0.0212…
		174V	31	Indo-Fijian	Positive	IV-B	high to moderate relative abundance of G. vaginalis and A. vaginae	0.481576	89 % G. vaginalis, 2 % A. vaginae, 2 % L. iners, 1 % P. amnii, 1 % Ureaplasma urealyticum, 1 % P. buccalis, (0.4363757834459066 % S. amnii, 0.3771193358652413 % BVAB1, 0.3559723221292947 % P. timonensis, 0.23203174162425402 % Gemella haemolysans, 0.2283241483069127 % Mageeibacillus indolicus, 0.227803784332549 % P. sp., 0.21273491090826716 % S. sanguinegens, 0.20139531263359173 % E. coli, 0.19710…	89 % Gardnerella, 3 % Prevotella, 2 % Atopobium, 2 % Lactobacillus, 1 % Ureaplasma, 1 % Sneathia, (0.3771193358652413 % BVAB1, 0.2909701889983637 % Megasphaera, 0.2708349941014575 % Streptococcus, 0.23203174162425402 % Gemella, 0.2283241483069127 % Mageeibacillus, 0.20139531263359173 % Escherichia, 0.19710230984509125 % Ruminococcus, 0.16583710771873952 % Peptostreptococcus, 0.06695349803479486 %…
		175V	31	Indo-Fijian	Negative	IV-B	high to moderate relative abundance of G. vaginalis and A. vaginae	0.435902	Almost 100% G. vaginalis: 96 % G. vaginalis, 2 % A. vaginae, 1 % L. crispatus, (0.25309117087946176 % Clostridium sp., 0.19754215836216876 % BVAB1, 0.10547884534358692 % P. bivia, 0.08789558195625417 % L. gasseri, 0.04833323933475548 % L. iners, 0.0268725346108293 % Streptococcus agalactiae, 0.02069351044877133 % Mageeibacillus indolicus, 0.01996778613443566 % Peptoniphilus lacrimalis, 0.01667092…	96 % Gardnerella, 2 % Atopobium, 2 % Lactobacillus, (0.25309117087946176 % Clostridium, 0.19754215836216876 % BVAB1, 0.12065685100340717 % Prevotella, 0.0480636845894308 % Streptococcus, 0.026955474532467664 % Peptoniphilus, 0.02069351044877133 % Mageeibacillus, 0.01667092424931077 % Eubacterium, 0.014079051698111954 % Peptostreptococcus, 0.006655928711478553 % Actinomyces)
		176V	33	iTaukei Pacific Islander	Positive	IV-B	high to moderate relative abundance of G. vaginalis and A. vaginae	0.51577	82 % G. vaginalis, 9 % P. amnii, 2 % M. genomosp., 2 % A. vaginae, 1 % S. sanguinegens, 1 % Chlamydia trachomatis, (0.420810168989546 % M. sp., 0.28285829566785553 % P. bivia, 0.249284610722116 % P. sp., 0.23807339807059227 % Porphyromonas uenonis, 0.22404439400397969 % P. timonensis, 0.2107947790521789 % L. iners, 0.1953868557824377 % BVAB1, 0.18447540817507238 % P. disiens, 0.15306003154727324 …	82 % Gardnerella, 10 % Prevotella, 3 % Megasphaera, 2 % Atopobium, 1 % Sneathia, 1 % Chlamydia, (0.2647524870006888 % Lactobacillus, 0.24352912187427492 % Porphyromonas, 0.1953868557824377 % BVAB1, 0.13309567960632457 % Clostridium, 0.08411407139084387 % Peptoniphilus, 0.06768694697096415 % Anaerococcus, 0.06624807475900389 % Mageeibacillus, 0.06091225697298458 % Peptostreptococcus, 0.05689540538…
		181V	25	Indo-Fijian	Negative	IV-B	high to moderate relative abundance of G. vaginalis and A. vaginae	0.464451	91 % G. vaginalis, 3 % A. vaginae, 1 % Mobiluncus curtisii, 1 % P. amnii, 1 % P. timonensis, 1 % S. sanguinegens, (0.2761405546456011 % Clostridium sp., 0.27316724154652866 % Mageeibacillus indolicus, 0.1765959199064964 % BVAB1, 0.1729005164833635 % S. amnii, 0.15159649215127935 % M. genomosp., 0.13834873045430102 % P. buccalis, 0.13535181963222004 % L. iners, 0.1074734696699646 % A. parvulum, 0.…	91 % Gardnerella, 3 % Atopobium, 2 % Prevotella, 1 % Mobiluncus, 1 % Sneathia, (0.2761405546456011 % Clostridium, 0.27316724154652866 % Mageeibacillus, 0.2347123921318584 % Megasphaera, 0.1765959199064964 % BVAB1, 0.1408642477270083 % Lactobacillus, 0.13434183708745578 % Peptoniphilus, 0.10752066511598161 % Anaerococcus, 0.04129601526489506 % Peptostreptococcus, 0.02019021180608241 % Dialister, 0…
		184V	22	Indo-Fijian	Negative	IV-B	high to moderate relative abundance of G. vaginalis and A. vaginae	0.49398	86 % G. vaginalis, 4 % P. amnii, 2 % P. timonensis, 2 % A. vaginae, 1 % S. sanguinegens, 1 % M. genomosp., (0.49327632817060574 % S. amnii, 0.31992319931079 % P. buccalis, 0.26146116988409634 % Mageeibacillus indolicus, 0.25284604469227523 % Clostridium sp., 0.23424998177822226 % P. disiens, 0.22113292836116288 % M. sp., 0.21694356108038398 % A. parvulum, 0.18308454313899178 % L. iners, 0.1675825…	86 % Gardnerella, 7 % Prevotella, 2 % Atopobium, 2 % Sneathia, 1 % Megasphaera, (0.26146116988409634 % Mageeibacillus, 0.25284604469227523 % Clostridium, 0.18959053859635183 % Lactobacillus, 0.16758257091883066 % Mobiluncus, 0.16694694277967803 % BVAB1, 0.12481687934162583 % Porphyromonas, 0.11118239310054549 % Peptoniphilus, 0.09589317244762141 % Anaerococcus, 0.05342165587696655 % Peptostreptoc…
		193V	34	iTaukei Pacific Islander	Positive	IV-B	high to moderate relative abundance of G. vaginalis and A. vaginae	0.491533	86 % G. vaginalis, 6 % P. amnii, 3 % M. genomosp., 2 % A. vaginae, 1 % S. sanguinegens, (0.30502826946005285 % P. timonensis, 0.26542967908352566 % S. amnii, 0.2238723455932797 % L. iners, 0.19334793249867424 % P. bivia, 0.17278512723955292 % P. sp., 0.14677781561127856 % BVAB1, 0.05865836010348879 % M. micronuciformis, 0.04791325502251715 % Ureaplasma parvum, 0.047713383276219316 % P. buccalis, …	86 % Gardnerella, 7 % Prevotella, 3 % Megasphaera, 2 % Atopobium, 1 % Sneathia, (0.24517867374862895 % Lactobacillus, 0.14677781561127856 % BVAB1, 0.08967046025906097 % Ureaplasma, 0.04397178418552383 % Anaerococcus, 0.03468974028745235 % Mageeibacillus, 0.02031496429371201 % Streptococcus, 0.018620051885106365 % Dialister, 0.01359127874825282 % Peptoniphilus, 0.013295468563732024 % Clostridiales…
		208V	27	iTaukei Pacific Islander	Positive	IV-B	high to moderate relative abundance of G. vaginalis and A. vaginae	0.471177	89 % G. vaginalis, 5 % P. bivia, 3 % Streptococcus agalactiae, 2 % L. iners, (0.3105165094287985 % BVAB1, 0.29562835667635123 % Chlamydia trachomatis, 0.1262756191172639 % L. crispatus, 0.09961925738769845 % P. amnii, 0.07701334898048995 % A. vaginae, 0.05205379877785782 % P. disiens, 0.0448286658244643 % Mageeibacillus indolicus, 0.026327946595320305 % P. timonensis, 0.02463113506838698 % Peptos…	89 % Gardnerella, 5 % Prevotella, 3 % Streptococcus, 2 % Lactobacillus, (0.3105165094287985 % BVAB1, 0.29562835667635123 % Chlamydia, 0.07701334898048995 % Atopobium, 0.0448286658244643 % Mageeibacillus, 0.03607092891126004 % Peptostreptococcus, 0.015928134010890247 % Megasphaera, 0.008210378356128993 % Burkholderia, 0.005473585570752662 % Finegoldia, 0.0053093780036300815 % Peptoniphilus,)
		218V	24	iTaukei Pacific Islander	Positive	IV-B	high to moderate relative abundance of G. vaginalis and A. vaginae	0.485995	88 % G. vaginalis, 7 % L. iners, 4 % P. bivia, (0.2936238191880415 % BVAB1, 0.26112347278936515 % Streptococcus agalactiae, 0.13152961504918861 % L. crispatus, 0.08272815446935798 % P. amnii, 0.05094098181610713 % A. vaginae, 0.04727323112534742 % Chlamydia trachomatis, 0.044929945961806494 % P. disiens, 0.03535304138037835 % Mageeibacillus indolicus, 0.024859199126260282 % Peptostreptococcus ana…	88 % Gardnerella, 7 % Lactobacillus, 4 % Prevotella, (0.2936238191880415 % BVAB1, 0.26112347278936515 % Streptococcus, 0.05094098181610713 % Atopobium, 0.04727323112534742 % Chlamydia, 0.04391112632548434 % Peptostreptococcus, 0.03535304138037835 % Mageeibacillus, 0.015282294544832138 % Megasphaera, 0.01171642581770464 % Bifidobacterium, 0.00835432101784157 % Burkholderia, 0.005297862108875141 % …
		221V	26	iTaukei Pacific Islander	Positive	IV-B	high to moderate relative abundance of G. vaginalis and A. vaginae	0.493317	84 % G. vaginalis, 6 % Anaerococcus tetradius, 2 % P. bivia, 1 % Finegoldia magna, 1 % Peptostreptococcus anaerobius, 1 % P. disiens, 1 % P. timonensis, 1 % Peptoniphilus lacrimalis, (0.4158508583010704 % Peptoniphilus harei, 0.25979757559133965 % Clostridium sp., 0.1663852299804094 % Peptoniphilus duerdenii, 0.14193001576563777 % BVAB1, 0.12986672589568324 % P. buccalis, 0.12226805559886139 % Cl…	84 % Gardnerella, 6 % Anaerococcus, 4 % Prevotella, 1 % Finegoldia, 1 % Peptostreptococcus, 1 % Peptoniphilus, (0.25979757559133965 % Clostridium, 0.14193001576563777 % BVAB1, 0.12226805559886139 % Clostridiales, 0.08386591488992308 % Lactobacillus, 0.07623518269311463 % Mageeibacillus, 0.05892977217535262 % Dialister, 0.03618185413486694 % Corynebacterium, 0.028567152888051787 % Porphyromonas, 0…
		235V	33	iTaukei Pacific Islander	Negative	IV-B	high to moderate relative abundance of G. vaginalis and A. vaginae	0.436789	Almost 100% G. vaginalis: 96 % G. vaginalis, 3 % A. vaginae, (0.4230887228770812 % BVAB1, 0.039186417555515066 % Ureaplasma urealyticum, 0.03829095048767915 % S. sanguinegens, 0.03796001700608762 % L. crispatus, 0.03529308247796762 % Ureaplasma parvum, 0.028596546144586003 % L. iners, 0.01966134214161461 % Dialister microaerophilus, 0.015008806723945412 % Actinomyces graevenitzii, 0.0145026731638…	96 % Gardnerella, 3 % Atopobium, (0.4230887228770812 % BVAB1, 0.07582270063523655 % Lactobacillus, 0.07447950003348269 % Ureaplasma, 0.03829095048767915 % Sneathia, 0.026591478579649074 % Dialister, 0.022542410098999724 % Prevotella, 0.015008806723945412 % Actinomyces, 0.012633872326641468 % Mageeibacillus, 0.007806136830482633 % Megasphaera, 0.00642400287795329 % Peptostreptococcus)
		240V	34	iTaukei Pacific Islander	Negative	IV-B	high to moderate relative abundance of G. vaginalis and A. vaginae	0.445605	94 % G. vaginalis, 2 % A. vaginae, 1 % P. bivia, 1 % R. lactaris, 1 % Mageeibacillus indolicus, 1 % S. sanguinegens, (.43130427449465536 % BVAB1, 0.20264244504103482 % L. iners, 0.13952657277875852 % P. timonensis, 0.11447492283181684 % M. micronuciformis, 0.03705040525608846 % Finegoldia magna, 0.03336955809212072 % S. amnii, 0.02619795446279389 % Peptoniphilus lacrimalis, 0.01992496140870802 % …	94 % Gardnerella, 2 % Atopobium, 1 % Prevotella, 1 % Ruminococcus, 1 % Mageeibacillus, 1 % Sneathia, (0.43130427449465536 % BVAB1, 0.20264244504103482 % Lactobacillus, 0.13360495950088863 % Megasphaera, 0.03705040525608846 % Finegoldia, 0.03513221729740104 % Peptoniphilus, 0.024153039371700703 % Streptococcus, 0.01992496140870802 % Peptostreptococcus, 0.016658857587159178 % Clostridiales, 0.01322…
		249V	28	iTaukei Pacific Islander	Positive	IV-B	high to moderate relative abundance of G. vaginalis and A. vaginae	0.476045	90 % G. vaginalis, 7 % L. iners, 2 % Chlamydia trachomatis, (0.2609828968140873 % BVAB1, 0.16587624607324813 % B. breve, 0.0666066779599143 % A. vaginae, 0.05924151645473148 % L. crispatus, 0.054438150255699196 % P. amnii, 0.04579209109744109 % P. bivia, 0.0358651342861077 % Mageeibacillus indolicus, 0.03522468545957006 % Burkholderia mallei, 0.030101094847268965 % L. fermentum, 0.025617953061505…	90 % Gardnerella, 7 % Lactobacillus, 2 % Chlamydia, (0.2609828968140873 % BVAB1, 0.1738818564049686 % Prevotella, 0.16587624607324813 % Bifidobacterium, 0.0666066779599143 % Atopobium, 0.0358651342861077 % Mageeibacillus, 0.03522468545957006 % Burkholderia, 0.03138199250034424 % Sneathia, 0.0220954845155485 % Porphyromonas, 0.019533689209397947 % Enterococcus, 0.01889324038286031 % Peptostreptoco…
subCST IV-D1, less G. vaginalis but still the majority with Prevotella spp. (n = 18: 16 vaginal, 2 endocervical)	38.9% Ct positive 50% iTaukei 33.3% Indo-Fijian 11.1% Other 5.6% Other Pacific Islander	3V	32	Indo-Fijian	Negative	IV-B	high to moderate relative abundance of G. vaginalis and A. vaginae	0.593411	56 % G. vaginalis, 25 % P. bivia, 6 % P. disiens, 4 % L. iners, 3 % A. vaginae, 1 % P. timonensis, 1 % Peptostreptococcus anaerobius, (0.4300722310385652 % P. amnii, 0.2947964684248973 % P. corporis, 0.226135261593491 % BVAB1, 0.1670382125494345 % M. micronuciformis, 0.10548124637900198 % P. buccalis, 0.09481504571903575 % P. sp., 0.06448918738507267 % F. gonidiaformans, 0.062029270258696693 % Di…	56 % Gardnerella, 34 % Prevotella, 4 % Lactobacillus, 3 % Atopobium, 1 % Peptostreptococcus, (0.226135261593491 % BVAB1, 0.2142489420388423 % Megasphaera, 0.10792148416836696 % Dialister, 0.06448918738507267 % Fusobacterium, 0.052937416559611074 % Mageeibacillus, 0.05130403158769743 % Porphyromonas, 0.04894251114637648 % Anaerococcus, 0.03463563313937379 % Peptoniphilus, 0.02934189148341268 % Clo…
		7V	32	Indo-Fijian	Negative	IV-B	high to moderate relative abundance of G. vaginalis and A. vaginae	0.487681	45 % G. vaginalis, 37 % P. amnii, 3 % R. lactaris, 3 % S. amnii, 3 % Mageeibacillus indolicus, 2 % M. genomosp., 1 % P. buccalis, 1 % A. vaginae, 1 % Porphyromonas uenonis, 1 % P. sp., 1 % P. timonensis, 1 % L. iners, (0.48569572716032794 % P. denticola, 0.345779943666512 % P. bivia, 0.3180749495591878 % M. sp., 0.29865920067674573 % Anaerococcus tetradius, 0.1909625927741783 % P. pallens, 0.1750…	45 % Gardnerella, 41 % Prevotella, 3 % Sneathia, 3 % Ruminococcus, 3 % Mageeibacillus, 2 % Megasphaera, 1 % Atopobium, 1 % Porphyromonas, 1 % Lactobacillus, (0.29865920067674573 % Anaerococcus, 0.1697348132960765 % Peptoniphilus, 0.11044644380650724 % Finegoldia, 0.1045493968680005 % BVAB1, 0.07924454854966421 % Dialister, 0.056832591182293536 % Clostridium, 0.04747043310471813 % Peptostreptococc…
		7C	32	Indo-Fijian	Negative	IV-B	high to moderate relative abundance of G. vaginalis and A. vaginae	0.623448	61 % G. vaginalis, 18 % P. amnii, 5 % A. vaginae, 4 % S. amnii, 3 % R. lactaris, 2 % Mageeibacillus indolicus, 1 % P. buccalis, 1 % Anaerococcus tetradius, 1 % M. genomosp., (0.4852505757210221 % L. iners, 0.4257746341582288 % P. sp., 0.23630454118994526 % P. timonensis, 0.23044071596544455 % P. denticola, 0.2161999975630856 % Porphyromonas uenonis, 0.1733255352073205 % M. micronuciformis, 0.1672…	61 % Gardnerella, 20 % Prevotella, 5 % Atopobium, 5 % Sneathia, 3 % Ruminococcus, 2 % Mageeibacillus, 1 % Megasphaera, 1 % Anaerococcus, 1 % Lactobacillus, (0.23721838408207524 % Porphyromonas, 0.23523839114912695 % Peptoniphilus, 0.14834716282243424 % BVAB1, 0.11681958304394975 % Finegoldia, 0.0750874243033471 % Dialister, 0.07386896711384046 % Peptostreptococcus, 0.07249820277564548 % Clostridi…
		13V	32	Indo-Fijian	Negative	IV-B	high to moderate relative abundance of G. vaginalis and A. vaginae	0.645274	36 % G. vaginalis, 19 % P. bivia, 12 % S. sanguinegens, 9 % S. amnii, 9 % M. genomosp., 9 % P. timonensis, 3 % A. vaginae, 2 % P. buccalis, 1 % P. oris, (0.44098204026281307 % P. amnii, 0.35569186003322306 % Mobiluncus curtisii, 0.23097695090667983 % P. disiens, 0.15621715429125974 % BVAB1, 0.13868297894871603 % M. sp., 0.13504772456783937 % P. sp., 0.13221262128710132 % L. iners, 0.0965416876747…	36 % Gardnerella, 31 % Prevotella, 21 % Sneathia, 9 % Megasphaera, 3 % Atopobium, (0.35569186003322306 % Mobiluncus, 0.15621715429125974 % BVAB1, 0.14554847295607823 % Lactobacillus, 0.11398695733949957 % Porphyromonas, 0.08170431789193179 % Peptostreptococcus, 0.08156602017092018 % Mageeibacillus, 0.06702500264741351 % Dialister, 0.06052500975986775 % Peptoniphilus, 0.05080465565448013 % Finegol…
		37V	27	iTaukei Pacific Islander	Negative	IV-B	high to moderate relative abundance of G. vaginalis and A. vaginae	0.671939	58 % G. vaginalis, 14 % P. amnii, 5 % Anaerococcus tetradius, 4 % S. amnii, 3 % L. iners, 2 % P. buccalis, 2 % A. vaginae, 2 % M. genomosp., 2 % R. lactaris, 2 % Mageeibacillus indolicus, 1 % P. sp., 1 % BVAB1, 1 % P. timonensis, 1 % S. sanguinegens, (0.3722445392737267 % M. sp., 0.22540545337886303 % P. bivia, 0.1847037102239578 % Peptoniphilus harei, 0.1286888000733286 % Peptostreptococcus anae…	58 % Gardnerella, 19 % Prevotella, 5 % Sneathia, 5 % Anaerococcus, 3 % Lactobacillus, 2 % Megasphaera, 2 % Atopobium, 2 % Ruminococcus, 2 % Mageeibacillus, 1 % BVAB1, (0.4370981657663057 % Peptoniphilus, 0.1652439849443561 % Peptostreptococcus, 0.10053585172489551 % Finegoldia, 0.06765437200011058 % Dialister, 0.03630057164307008 % Bacteroides, 0.03266323981510715 % Mycoplasma, 0.0278983351204757…
		44V	20	Other Pacific Islander	Negative	IV-B	high to moderate relative abundance of G. vaginalis and A. vaginae	0.648218	35 % G. vaginalis, 20 % P. amnii, 16 % S. sanguinegens, 8 % P. buccalis, 4 % Mageeibacillus indolicus, 4 % M. genomosp., 3 % BVAB1, 2 % P. timonensis, 2 % P. sp., 2 % L. iners, 1 % A. vaginae, 1 % M. sp., 1 % R. lactaris, (0.4114658390276311 % P. bivia, 0.31665537970722374 % Streptococcus agalactiae, 0.23994684965449065 % S. amnii, 0.2043207122659828 % P. multiformis, 0.20136791529324163 % P. ber…	35 % Gardnerella, 33 % Prevotella, 16 % Sneathia, 4 % Megasphaera, 4 % Mageeibacillus, 3 % BVAB1, 2 % Lactobacillus, 1 % Atopobium, 1 % Ruminococcus, (0.34753136544393054 % Streptococcus, 0.18146863134650748 % Peptoniphilus, 0.08357699257628326 % Peptostreptococcus, 0.07934037083278504 % Dialister, 0.07240771707069701 % Anaerococcus, 0.07182999592385635 % Bacteroides, 0.04326489477451223 % Finego…
		47V	35	iTaukei Pacific Islander	Negative	IV-B	high to moderate relative abundance of G. vaginalis and A. vaginae	0.808222	49 % G. vaginalis, 15 % L. iners, 8 % P. amnii, 5 % M. genomosp., 4 % A. vaginae, 4 % P. sp., 4 % P. buccalis, 2 % P. timonensis, 2 % Mycoplasma hominis, 1 % Peptoniphilus lacrimalis, 1 % BVAB1, 1 % S. amnii, (0.44501778319435664 % Mageeibacillus indolicus, 0.4318887266497475 % R. lactaris, 0.4043992225239805 % P. bivia, 0.380066241900352 % S. sanguinegens, 0.24881036352571187 % Dialister microae…	49 % Gardnerella, 19 % Prevotella, 15 % Lactobacillus, 5 % Megasphaera, 4 % Atopobium, 2 % Mycoplasma, 2 % Peptoniphilus, 1 % BVAB1, 1 % Sneathia, (0.44501778319435664 % Mageeibacillus, 0.4318887266497475 % Ruminococcus, 0.3158257855711148 % Dialister, 0.1408815407025901 % Arcanobacterium, 0.09035982113264734 % Anaerococcus, 0.041451050385225945 % Peptostreptococcus, 0.03194679280735824 % Finegol…
		59V	30	Other	Positive	IV-B	high to moderate relative abundance of G. vaginalis and A. vaginae	0.797357	45 % G. vaginalis, 11 % S. amnii, 9 % L. iners, 7 % P. amnii, 6 % M. genomosp., 5 % A. vaginae, 5 % P. timonensis, 4 % P. buccalis, 2 % Mageeibacillus indolicus, 2 % R. lactaris, (0.38218775667256166 % Porphyromonas uenonis, 0.3719516857452229 % S. sanguinegens, 0.35838580861260544 % P. sp., 0.2880898998344963 % P. bivia, 0.22198708035192352 % BVAB1, 0.20151493849724614 % Arcanobacterium sp., 0.2…	45 % Gardnerella, 17 % Prevotella, 12 % Sneathia, 9 % Lactobacillus, 6 % Megasphaera, 5 % Atopobium, 2 % Mageeibacillus, 2 % Ruminococcus, (0.40007004925646666 % Porphyromonas, 0.22198708035192352 % BVAB1, 0.20151493849724614 % Arcanobacterium, 0.19855511075922044 % Peptoniphilus, 0.14737475612252698 % Anaerococcus, 0.09570109686282925 % Finegoldia, 0.0923712906575504 % Chlamydia, 0.0810252843284…
		59C	30	Other	Positive	IV-B	high to moderate relative abundance of G. vaginalis and A. vaginae	0.706751	53 % G. vaginalis, 11 % S. amnii, 6 % P. timonensis, 5 % M. genomosp., 5 % P. amnii, 5 % A. vaginae, 4 % P. buccalis, 2 % Mageeibacillus indolicus, 2 % R. lactaris, 1 % L. iners, 1 % Arcanobacterium sp., 1 % Anaerococcus tetradius, (0.40244949943723707 % Porphyromonas uenonis, 0.37023872993306084 % S. sanguinegens, 0.34358154137788044 % P. sp., 0.3039659972750429 % P. bivia, 0.28027071855932706 %…	53 % Gardnerella, 16 % Prevotella, 11 % Sneathia, 6 % Megasphaera, 5 % Atopobium, 2 % Mageeibacillus, 2 % Ruminococcus, 1 % Lactobacillus, 1 % Arcanobacterium, 1 % Anaerococcus, (0.44502695337953907 % Porphyromonas, 0.25250281381434747 % Peptoniphilus, 0.24139565191635567 % Chlamydia, 0.23769326461702506 % BVAB1, 0.1144037675493158 % Finegoldia, 0.07145607487708075 % Fusobacterium, 0.066272732658…
		60V	34	iTaukei Pacific Islander	Positive	IV-B	high to moderate relative abundance of G. vaginalis and A. vaginae	0.558619	76 % G. vaginalis, 7 % P. amnii, 4 % S. amnii, 3 % M. genomosp., 3 % L. iners, 2 % P. timonensis, 2 % A. vaginae, 2 % P. sp., 1 % M. sp. (0.3226972461830355 % BVAB1, 0.20418126902514164 % P. bivia, 0.18218926684664477 % M. micronuciformis, 0.16119017927178797 % S. sanguinegens, 0.13621943328237077 % Mageeibacillus indolicus, 0.0939677480210895 % P. buccalis, 0.06403242901347174 % P. disiens, 0.06…	76 % Gardnerella, 11 % Prevotella, 4 % Sneathia, 4 % Megasphaera, 3 % Lactobacillus, 2 % Atopobium, (0.3226972461830355 % BVAB1, 0.13621943328237077 % Mageeibacillus, 0.0868905907398249 % Dialister, 0.07244051438046673 % Peptoniphilus, 0.031456379677023895 % Anaerococcus, 0.027949489800337547 % Mobiluncus, 0.026766442613021676 % Porphyromonas, 0.02532988531413811 % Clostridiales, 0.01523173253669…
		83V	34	iTaukei Pacific Islander	Positive	IV-B	high to moderate relative abundance of G. vaginalis and A. vaginae	0.716183	51 % G. vaginalis, 12 % BVAB1, 6 % P. buccalis, 5 % Mageeibacillus indolicus, 4 % M. genomosp., 4 % S. sanguinegens, 4 % P. sp., 4 % A. vaginae, 3 % S. amnii, 2 % P. timonensis, 1 % R. lactaris, 1 % L. iners, 1 % P. amnii, 1 % Porphyromonas uenonis, (0.32938604153455675 % M. sp., 0.29554016190041393 % P. melaninogenica, 0.2508841914325526 % P. bivia, 0.16266612873595612 % P. multiformis, 0.159287…	51 % Gardnerella, 13 % Prevotella, 12 % BVAB1, 7 % Sneathia, 5 % Mageeibacillus, 5 % Megasphaera, 4 % Atopobium, 1 % Ruminococcus, 1 % Lactobacillus, 1 % Porphyromonas, (0.102824554477871 % Peptostreptococcus, 0.09793427529118878 % Peptoniphilus, 0.0960360748174108 % Anaerococcus, 0.08924759515695062 % Dialister, 0.046972418503658214 % Finegoldia, 0.030178170244131105 % Mobiluncus, 0.025352236836…
		88V	30	iTaukei Pacific Islander	Positive	IV-B	high to moderate relative abundance of G. vaginalis and A. vaginae	0.639024	65 % G. vaginalis, 8 % P. bivia, 5 % S. amnii, 4 % Mageeibacillus indolicus, 4 % A. vaginae, 2 % P. timonensis, 2 % M. genomosp., 2 % L. iners, 1 % S. sanguinegens, 1 % BVAB1, 1 % R. lactaris, 1 % Porphyromonas uenonis, (0.4762782560397202 % Peptostreptococcus anaerobius, 0.46011846961984343 % P. disiens, 0.4334112776923825 % M. sp., 0.4077201202404228 % P. amnii, 0.37293303510302345 % Peptoniphi…	65 % Gardnerella, 12 % Prevotella, 6 % Sneathia, 4 % Mageeibacillus, 4 % Atopobium, 3 % Megasphaera, 2 % Lactobacillus, 1 % BVAB1, 1 % Ruminococcus, 1 % Porphyromonas, 1 % Peptostreptococcus, (0.4755525171286479 % Peptoniphilus, 0.1878212301855134 % Anaerococcus, 0.16546847172448628 % Mycoplasma, 0.15501783140504508 % Fusobacterium, 0.09739416186590377 % Dialister, 0.08549204372431791 % Mobiluncu…
		105V	18	iTaukei Pacific Islander	Negative	IV-B	high to moderate relative abundance of G. vaginalis and A. vaginae	0.512551	56 % G. vaginalis, 33 % P. bivia, 3 % Peptostreptococcus anaerobius, 3 % L. iners, 1 % Peptoniphilus harei, 1 % P. timonensis, (0.41921199428315786 % C. amycolatum, 0.29885742338283444 % BVAB1, 0.27787455411402806 % Anaerococcus tetradius, 0.2657995067046206 % P. disiens, 0.24090709339752245 % Anaerococcus lactolyticus, 0.2314054167474969 % Finegoldia magna, 0.22898050968577166 % P. amnii, 0.2013…	56 % Gardnerella, 35 % Prevotella, 3 % Peptostreptococcus, 3 % Lactobacillus, 1 % Peptoniphilus, 1 % Anaerococcus, 1 % Corynebacterium, (0.29885742338283444 % BVAB1, 0.2314054167474969 % Finegoldia, 0.14984935883477773 % Clostridiales, 0.09234441994243567 % Ureaplasma, 0.06294860780641919 % Streptococcus, 0.062305265116573694 % Fusobacterium, 0.060127797550942844 % Parabacteroides, 0.058296745279…
		138V	20	Indo-Fijian	Negative	IV-B	high to moderate relative abundance of G. vaginalis and A. vaginae	0.743787	45 % G. vaginalis, 19 % P. bivia, 14 % L. iners, 9 % M. genomosp., 6 % A. vaginae, 2 % Anaerococcus tetradius, 1 % Peptostreptococcus anaerobius, 1 % P. timonensis, (0.2578016708363051 % BVAB1, 0.2174124980666707 % Porphyromonas uenonis, 0.20289878443983297 % P. corporis, 0.19102392783605662 % P. disiens, 0.16031056415098074 % Streptococcus agalactiae, 0.13472831134407984 % Streptococcus mitis, 0…	45 % Gardnerella, 21 % Prevotella, 14 % Lactobacillus, 9 % Megasphaera, 6 % Atopobium, 2 % Anaerococcus, 1 % Peptostreptococcus, (0.42251033002572147 % Streptococcus, 0.2578016708363051 % BVAB1, 0.22928735467044709 % Porphyromonas, 0.10196250330773399 % Peptoniphilus, 0.059154378266959975 % Dialister, 0.03928964901002546 % Finegoldia, 0.0391430458420776 % Enterococcus, 0.03298571278826764 % Parab…
		147V	23	iTaukei Pacific Islander	Positive	IV-B	high to moderate relative abundance of G. vaginalis and A. vaginae	0.676944	50 % G. vaginalis, 14 % P. amnii, 9 % Mageeibacillus indolicus, 7 % S. amnii, 4 % BVAB1, 3 % S. sanguinegens, 2 % P. buccalis, 2 % P. timonensis, 2 % P. sp., 2 % M. genomosp., 1 % Chlamydia trachomatis, 1 % Porphyromonas uenonis, 1 % A. vaginae, 1 % L. iners, (0.47676488852074117 % P. bivia, 0.3855702950892046 % P. corporis, 0.370241130545395 % M. sp., 0.3262046214922691 % R. lactaris, 0.27464288…	50 % Gardnerella, 21 % Prevotella, 9 % Sneathia, 9 % Mageeibacillus, 4 % BVAB1, 2 % Megasphaera, 1 % Chlamydia, 1 % Porphyromonas, 1 % Atopobium, 1 % Lactobacillus, (0.3262046214922691 % Ruminococcus, 0.17876592978908185 % Peptoniphilus, 0.16209894724872154 % Peptostreptococcus, 0.09392597184116086 % Anaerococcus, 0.07776067104950707 % Dialister, 0.04303314555571287 % Mycoplasma, 0.02697932959710…
		152V	23	Indo-Fijian	Negative	IV-B	high to moderate relative abundance of G. vaginalis and A. vaginae	0.54493	74 % G. vaginalis, 16 % P. bivia, 2 % P. timonensis, 2 % A. vaginae, 1 % R. lactaris, 1 % M. genomosp., 1 % L. iners, 1 % Mageeibacillus indolicus, 1 % P. disiens, (0.411272882836089 % P. amnii, 0.29442072721919627 % Anaerococcus tetradius, 0.2389092170124164 % P. buccalis, 0.19449461981598795 % Clostridium sp., 0.18743049834076228 % M. sp., 0.15191678402030157 % BVAB1, 0.1290807651382147 % Pepto…	74 % Gardnerella, 19 % Prevotella, 2 % Atopobium, 1 % Megasphaera, 1 % Ruminococcus, 1 % Lactobacillus, 1 % Mageeibacillus, (0.29442072721919627 % Anaerococcus, 0.19449461981598795 % Clostridium, 0.15191678402030157 % BVAB1, 0.14458321099484475 % Peptostreptococcus, 0.05326608062152054 % Peptoniphilus, 0.03877856893742769 % Mobiluncus, 0.037157368776870495 % Finegoldia, 0.027758000532975165 % Dia…
		162V	31	iTaukei Pacific Islander	Positive	IV-B	high to moderate relative abundance of G. vaginalis and A. vaginae	0.570297	73 % G. vaginalis, 8 % P. amnii, 5 % P. buccalis, 3 % A. vaginae, 2 % R. lactaris, 1 % P. timonensis, 1 % M. genomosp., 1 % Mageeibacillus indolicus, 1 % S. sanguinegens, 1 % P. sp., 1 % Arcanobacterium sp., (.33194757554053805 % M. sp., 0.32596502297035895 % L. iners, 0.2988873653535244 % S. amnii, 0.26037318153827527 % P. bivia, 0.21364199780735843 % M. micronuciformis, 0.19076894541052924 % P.…	73 % Gardnerella, 16 % Prevotella, 3 % Atopobium, 2 % Megasphaera, 2 % Ruminococcus, 1 % Sneathia, 1 % Mageeibacillus, 1 % Arcanobacterium, (0.3313709439675087 % Lactobacillus, 0.27317920772263443 % Peptoniphilus, 0.18562731388435125 % Clostridium, 0.1630906299051225 % BVAB1, 0.15309568263928117 % Tannerella, 0.11234705147854342 % Dialister, 0.0776770781501563 % Mobiluncus, 0.06933994665677423 % …
		173V	29	iTaukei Pacific Islander	Negative	IV-B	high to moderate relative abundance of G. vaginalis and A. vaginae	0.595326	56 % G. vaginalis, 11 % P. amnii, 7 % BVAB1, 6 % L. iners, 3 % S. sanguinegens, 2 % Mageeibacillus indolicus, 2 % P. timonensis, 2 % M. genomosp., 2 % P. buccalis, 2 % S. amnii, 2 % P. sp., 2 % R. lactaris, 1 % A. vaginae, (0.22029701320941467 % BVAB1, 0.20605272181806158 % P. bivia, 0.1497726500379045 % Gemella haemolysans, 0.14594888559819616 % P. timonensis, 0.1206741101931001 % Streptococcus …	56 % Gardnerella, 18 % Prevotella, 7 % BVAB1, 6 % Lactobacillus, 4 % Sneathia, 2 % Mageeibacillus, 2 % Megasphaera, 2 % Ruminococcus, 1 % Atopobium, (0.42910735603091205 % Prevotella, 0.23968237126702432 % Streptococcus, 0.22029701320941467 % BVAB1, 0.1497726500379045 % Gemella, 0.10950010687062811 % Mageeibacillus, 0.09391288480473942 % Anaerococcus, 0.08087825615838791 % Megasphaera, 0.06128274…
subCST IV-D2, less G. vaginalis but still the majority with L. iners (n = 18: 13 vaginal, 5 endocervical)	44.4% Ct positive 50% iTaukei 22.2% Other Pacific Islander 16.7% Indo-Fijian 16.7% Other	9V	21	iTaukei Pacific Islander	Negative	IV-B	high to moderate relative abundance of G. vaginalis and A. vaginae	0.720947	60 % G. vaginalis, 13 % L. iners, 4 % Mobiluncus curtisii, 4 % A. vaginae, 3 % P. sp., 3 % P. amnii, 3 % M. genomosp., 2 % Mageeibacillus indolicus, 2 % P. timonensis, 2 % P. buccalis, 1 % R. lactaris, 1 % S. sanguinegens, 1 % M. sp., 1 % S. amnii, (0.2650958487889895 % BVAB1, 0.17984812860840946 % P. bivia, 0.15104184880688162 % Porphyromonas uenonis, 0.12574892667736398 % Peptostreptococcus ana…	60 % Gardnerella, 13 % Lactobacillus, 12 % Prevotella, 4 % Mobiluncus, 4 % Atopobium, 3 % Megasphaera, 2 % Mageeibacillus, 1 % Sneathia, 1 % Ruminococcus, (0.2650958487889895 % BVAB1, 0.1636720443268626 % Porphyromonas, 0.13875322972723494 % Peptostreptococcus, 0.1370290819807855 % Peptoniphilus, 0.04163979463123164 % Anaerococcus, 0.039012909149612925 % Arcanobacterium, 0.03211631816381518 % Dia…
		12V	32	Indo-Fijian	Negative	IV-B	high to moderate relative abundance of G. vaginalis and A. vaginae	0.592493	75 % G. vaginalis, 12 % L. iners, 6 % M. genomosp., 2 % A. vaginae, 1 % S. sanguinegens, 1 % P. timonensis, (0.49846607457043796 % M. sp., 0.4261868658476181 % S. amnii, 0.24238496210442326 % P. buccalis, 0.2404965863810343 % BVAB1, 0.20987017091319682 % P. bivia, 0.11139246221186533 % M. micronuciformis, 0.05977685910589968 % Finegoldia magna, 0.05515359440380939 % P. amnii, 0.04942335082938765 …	75 % Gardnerella, 12 % Lactobacillus, 7 % Megasphaera, 2 % Atopobium, 2 % Prevotella, 2 % Sneathia, (0.2404965863810343 % BVAB1, 0.05977685910589968 % Finegoldia, 0.030973702957196383 % Peptoniphilus, 0.028846567084873157 % Mageeibacillus, 0.02852098506359919 % Dialister, 0.013283746467977706 % Clostridiales, 0.011851185574372267 % Peptostreptococcus, 0.00922482393609563 % Actinomyces, 0.00857365…
		36V	27	Other Pacific Islander	Negative	IV-B	high to moderate relative abundance of G. vaginalis and A. vaginae	0.587014	58 % G. vaginalis, 41 % L. iners, (0.1945668616467733 % BVAB1, 0.12194700371562865 % L. crispatus, 0.07450330139029121 % A. vaginae, 0.061891382530942715 % Enterococcus faecalis, 0.03802648502960463 % L. jensenii, 0.03704900171536401 % M. genomosp., 0.021790725590632373 % Clostridiales Family, 0.01571125619718461 % Streptococcus agalactiae, 0.010156290045524497 % Mageeibacillus indolicus, 0.00946…	58 % Gardnerella, 41 % Lactobacillus, (0.1945668616467733 % BVAB1, 0.07450330139029121 % Atopobium, 0.061891382530942715 % Enterococcus, 0.03704900171536401 % Megasphaera, 0.021790725590632373 % Clostridiales, 0.01571125619718461 % Streptococcus, 0.010156290045524497 % Mageeibacillus, 0.009464899408622595 % Escherichia, 0.006770860030349665 % Peptostreptococcus, 0.00658013157879052 % Finegoldia, …
		36C	27	Other Pacific Islander	Negative	IV-B	high to moderate relative abundance of G. vaginalis and A. vaginae	0.589153	59 % G. vaginalis, 40 % L. iners, (.1970213720973082 % BVAB1, 0.12394621022627449 % L. crispatus, 0.07550386542578302 % A. vaginae, 0.041386755151609556 % L. jensenii, 0.04084338418681818 % M. genomosp., 0.01926497056987594 % Enterococcus faecalis, 0.019050915341321764 % Clostridiales Family, 0.015963580314098058 % Streptococcus agalactiae, 0.012991505794557366 % Mageeibacillus indolicus, 0.00949…	59 % Gardnerella, 40 % Lactobacillus, (0.1970213720973082 % BVAB1, 0.07550386542578302 % Atopobium, 0.04084338418681818 % Megasphaera, 0.01926497056987594 % Enterococcus, 0.019050915341321764 % Clostridiales, 0.015963580314098058 % Streptococcus, 0.012991505794557366 % Mageeibacillus, 0.006940329141198897 % Prevotella, 0.006191135841259277 % Finegoldia, 0.006042943759952539 % Peptostreptococcus, …
		41V	23	Other	Negative	IV-B	high to moderate relative abundance of G. vaginalis and A. vaginae	0.62031	62 % G. vaginalis, 34 % L. iners, 2 % M. genomosp., 1 % M. sp., (0.46856316126721126 % A. vaginae, 0.31827229198936424 % BVAB1, 0.143952542646532 % L. crispatus, 0.08725447656143573 % P. bivia, 0.0732218628751911 % L. gasseri, 0.049981331893702796 % L. jensenii, 0.044399820382544815 % Mageeibacillus indolicus, 0.03440355400380426 % P. amnii, 0.03156549730321545 % Dialister microaerophilus, 0.0215…	62 % Gardnerella, 34 % Lactobacillus, 3 % Megasphaera, (0.46856316126721126 % Atopobium, 0.31827229198936424 % BVAB1, 0.14858803525749373 % Prevotella, 0.044399820382544815 % Mageeibacillus, 0.04121489008521738 % Dialister, 0.030209536879600804 % Peptostreptococcus, 0.021159289401056516 % Anaerococcus, 0.014726360879721895 % Peptoniphilus, 0.009302519185263295 % Clostridium, 0.008514170101766406 …
		41C	23	Other	Negative	IV-B	high to moderate relative abundance of G. vaginalis and A. vaginae	0.573708	76 % G. vaginalis, 20 % L. iners, 1 % M. genomosp., 1 % A. vaginae, (0.3525649785454645 % BVAB1, 0.20862372115480976 % M. sp., 0.19951351499084424 % L. crispatus, 0.1699053449579564 % P. corporis, 0.1307314584529048 % P. disiens, 0.10750043273479279 % L. fermentum, 0.07789226270190494 % P. bivia, 0.06513797407235325 % Salmonella enterica, 0.06513797407235325 % S. amnii, 0.06331593283956016 % B. l…	76 % Gardnerella, 20 % Lactobacillus, 1 % Megasphaera, 1 % Atopobium, 1 % Prevotella, (0.3525649785454645 % BVAB1, 0.09839022657082729 % Bifidobacterium, 0.0733371596199222 % Sneathia, 0.06513797407235325 % Salmonella, 0.05238368544280157 % Peptostreptococcus, 0.04965062359361192 % Mageeibacillus, 0.04509552051162918 % Peptoniphilus, 0.044640010203430905 % Burkholderia, 0.044640010203430905 % Fin…
		66C	19	iTaukei Pacific Islander	Positive	IV-B	high to moderate relative abundance of G. vaginalis and A. vaginae	0.717689	62 % G. vaginalis, 17 % L. iners, 10 % A. vaginae, 4 % P. bivia, 1 % Streptococcus anginosus, 1 % Finegoldia magna, 1 % Anaerococcus tetradius, 1 % Peptoniphilus harei, (0.2833104138417891 % BVAB1, 0.2569830137063413 % M. genomosp., 0.2566973763934137 % Streptococcus pneumoniae, 0.22763900487582892 % Anaerococcus hydrogenalis, 0.17265730551913294 % P. timonensis, 0.10914132059325894 % Eubacterium…	62 % Gardnerella, 17 % Lactobacillus, 10 % Atopobium, 4 % Prevotella, 2 % Streptococcus, 1 % Anaerococcus, 1 % Finegoldia, 1 % Peptoniphilus, (0.36325402764286446 % Megasphaera, 0.2833104138417891 % BVAB1, 0.12292157925108266 % Corynebacterium, 0.11927099505659347 % Actinomyces, 0.10914132059325894 % Eubacterium, 0.08883320432048034 % Peptostreptococcus, 0.08153203593150193 % Mageeibacillus, 0.07…
		78C	27	iTaukei Pacific Islander	Positive	IV-B	high to moderate relative abundance of G. vaginalis and A. vaginae	0.63117	70 % G. vaginalis, 15 % L. iners, 6 % BVAB1, 4 % A. vaginae, 2 % P. amnii, 1 % M. genomosp., 1 % P. buccalis, (0.2610801590964117 % R. lactaris, 0.25314265669818237 % Mageeibacillus indolicus, 0.23584144826225575 % S. sanguinegens, 0.22004284723219714 % P. timonensis, 0.18520272975376595 % M. sp., 0.11893519636277322 % Anaerococcus tetradius, 0.11788252224792783 % P. sp., 0.10587015230836153 % Pe…	70 % Gardnerella, 15 % Lactobacillus, 6 % BVAB1, 4 % Atopobium, 3 % Prevotella, 1 % Megasphaera, (0.28468043360665507 % Sneathia, 0.2610801590964117 % Ruminococcus, 0.25314265669818237 % Mageeibacillus, 0.1540469716772936 % Peptoniphilus, 0.1261680862486464 % Anaerococcus, 0.020000808182062367 % Finegoldia, 0.019932893723040083 % Lachnospiraceae, 0.012844322062589286 % Peptostreptococcus, 0.01232…
		84V	34	iTaukei Pacific Islander	Positive	IV-B	high to moderate relative abundance of G. vaginalis and A. vaginae	0.578204	73 % G. vaginalis, 26 % L. iners, (0.3365382016580509 % BVAB1, 0.09219401946104637 % A. vaginae, 0.04804900037057792 % L. crispatus, 0.040060854058969336 % L. jensenii, 0.028499063344799024 % L. vaginalis, 0.022432877048013566 % S. sanguinegens, 0.015240542305042681 % Peptostreptococcus sp., 0.011997234780028674 % Streptococcus constellatus, 0.011696928527712562 % M. genomosp., 0.0110963160230803…	73 % Gardnerella, 26 % Lactobacillus, (0.3365382016580509 % BVAB1, 0.09219401946104637 % Atopobium, 0.022432877048013566 % Sneathia, 0.02019559546825853 % Streptococcus, 0.015240542305042681 % Peptostreptococcus, 0.011696928527712562 % Megasphaera, 0.011096316023080336 % Finegoldia, 0.009114294757793998 % Mageeibacillus, 0.007853008498066328 % Prevotella)
		84C	34	iTaukei Pacific Islander	Positive	IV-B	high to moderate relative abundance of G. vaginalis and A. vaginae	0.578422	73 % G. vaginalis, 26 % L. iners, (0.33734899713338845 % BVAB1, 0.09405694647942421 % A. vaginae, 0.05220591983490976 % L. crispatus, 0.040860280691112416 % L. jensenii, 0.027277473265439535 % L. vaginalis, 0.023250570358063577 % S. sanguinegens, 0.016171530723271713 % Peptostreptococcus sp., 0.011761113253288517 % Streptococcus constellatus, 0.011457497557891124 % M. genomosp., 0.010274994323185…	73 % Gardnerella, 26 % Lactobacillus, (0.33734899713338845 % BVAB1, 0.09405694647942421 % Atopobium, 0.023250570358063577 % Sneathia, 0.022036107576474003 % Streptococcus, 0.016171530723271713 % Peptostreptococcus, 0.011457497557891124 % Megasphaera, 0.010259014549743517 % Finegoldia, 0.008916713580618197 % Mageeibacillus, 0.007286776689537451 % Prevotella)
		85V	38	Other Pacific Islander	Positive	IV-B	high to moderate relative abundance of G. vaginalis and A. vaginae	0.596175	61 % G. vaginalis, 38 % L. iners, (0.42369608632807754 % Chlamydia trachomatis, 0.26674096059847074 % BVAB1, 0.09479832139849131 % L. crispatus, 0.07714431780148809 % A. vaginae, 0.05792719930266686 % P. bivia, 0.0394456642870541 % L. jensenii, 0.03392878816299059 % Mageeibacillus indolicus, 0.022619192108660393 % S. amnii, 0.0183895870802117 % P. amnii, 0.016734524242992647 % S. sanguinegens, 0.…	61 % Gardnerella, 38 % Lactobacillus, (0.42329325459049955 % Chlamydia, 0.26648735494076375 % BVAB1, 0.09470819129401152 % Ureaplasma, 0.08965586295146 % Prevotella, 0.0770709723527407 % Atopobium, 0.03931630055658286 % Sneathia, 0.03389653015275485 % Mageeibacillus, 0.020025592339567907 % Peptostreptococcus, 0.013595356267229587 % Megasphaera, 0.013503495751910469 % Burkholderia, 0.0088186094706…
		107V	35	iTaukei Pacific Islander	Negative	IV-B	high to moderate relative abundance of G. vaginalis and A. vaginae	0.666047	52 % G. vaginalis, 36 % L. iners, 3 % A. vaginae, 2 % M. genomosp., 1 % S. sanguinegens, 1 % P. bivia, 1 % Mycoplasma hominis, 1 % S. amnii, 1 % P. timonensis, (0.48352980491408165 % P. buccalis, 0.40151020608824384 % Anaerococcus tetradius, 0.27101316607475234 % BVAB1, 0.23790662087342782 % Mageeibacillus indolicus, 0.11823766143330182 % L. crispatus, 0.08612680180194196 % Peptoniphilus harei, 0…	52 % Gardnerella, 37 % Lactobacillus, 3 % Atopobium, 2 % Prevotella, 2 % Megasphaera, 2 % Sneathia, 1 % Mycoplasma, (0.42472212593804465 % Anaerococcus, 0.27101316607475234 % BVAB1, 0.23790662087342782 % Mageeibacillus, 0.11220131766539114 % Peptoniphilus, 0.09969301769271027 % Dialister, 0.06285265160401833 % Ruminococcus, 0.04741952526956631 % Arcanobacterium, 0.04673499144021562 % Ureaplasma, …
		140V	32	Indo-Fijian	Negative	IV-B	high to moderate relative abundance of G. vaginalis and A. vaginae	0.57749	77 % G. vaginalis, 13 % L. iners, 3 % M. genomosp., 3 % A. vaginae, 1 % S. sanguinegens, 1 % P. timonensis, (0.23761692601286938 % BVAB1, 0.1985776351354508 % M. sp., 0.19808825371134636 % P. buccalis, 0.06993705442655508 % M. micronuciformis, 0.06255184384461605 % P. amnii, 0.061016965741743194 % S. amnii, 0.051807697124505975 % P. bivia, 0.04844876098633492 % Mobiluncus curtisii, 0.030675317447…	77 % Gardnerella, 13 % Lactobacillus, 4 % Megasphaera, 3 % Atopobium, 1 % Sneathia, 1 % Prevotella, (0.23761692601286938 % BVAB1, 0.04844876098633492 % Mobiluncus, 0.030675317447270818 % Mageeibacillus, 0.030096957582420175 % Dialister, 0.026715776834062545 % Peptoniphilus, 0.02277848083104084 % Finegoldia, 0.01748426360663877 % Anaerococcus, 0.010543945228431014 % Peptostreptococcus, 0.007385210…
		159V	35	iTaukei Pacific Islander	Negative	IV-B	high to moderate relative abundance of G. vaginalis and A. vaginae	0.669681	62 % G. vaginalis, 27 % L. iners, 4 % A. vaginae, 2 % L. jensenii, 2 % Anaerococcus tetradius, 1 % P. disiens, 1 % P. timonensis, (0.33818689914678973 % BVAB1, 0.2964558986575176 % P. bivia, 0.07855869660998235 % Peptoniphilus harei, 0.07605413106920608 % Ureaplasma parvum, 0.07178578697858738 % Ureaplasma urealyticum, 0.063707681220309 % L. crispatus, 0.050373515383500135 % P. amnii, 0.040284702…	62 % Gardnerella, 29 % Lactobacillus, 4 % Atopobium, 2 % Prevotella, 2 % Anaerococcus, (0.33818689914678973 % BVAB1, 0.14783991804779348 % Ureaplasma, 0.08833002977610949 % Peptoniphilus, 0.03813289224759359 % Actinomyces, 0.03746265639865346 % Clostridiales, 0.023176050144929683 % Peptostreptococcus, 0.021447547166084092 % Finegoldia, 0.014180779540733232 % Escherichia, 0.011958418567931754 % Ma…
		213V	25	iTaukei Pacific Islander	Negative	IV-B	high to moderate relative abundance of G. vaginalis and A. vaginae	0.720937	48 % G. vaginalis, 32 % L. iners, 5 % P. amnii, 4 % P. buccalis, 3 % M. genomosp., 3 % A. vaginae, 1 % P. timonensis, 1 % M. sp., 1 % S. sanguinegens, 1 % R. lactaris, 1 % Mageeibacillus indolicus, (0.2757077320294004 % S. amnii, 0.2736722480973959 % P. bivia, 0.26934326114341445 % P. sp., 0.2187715195088234 % BVAB1, 0.16957587968741847 % M. micronuciformis, 0.10962944445049674 % P. oris, 0.09922…	48 % Gardnerella, 32 % Lactobacillus, 10 % Prevotella, 4 % Megasphaera, 3 % Atopobium, 1 % Sneathia, 1 % Ruminococcus, 1 % Mageeibacillus, (0.2187715195088234 % BVAB1, 0.06568019279186403 % Dialister, 0.03855951955698695 % Peptoniphilus, 0.027522036263723033 % Clostridiales, 0.02439713839627948 % Finegoldia, 0.02365174991413698 % Tannerella, 0.02075620234889112 % Arcanobacterium, 0.01502244479394…
		226V	28	Other Pacific Islander	Positive	IV-B	high to moderate relative abundance of G. vaginalis and A. vaginae	0.747393	57 % G. vaginalis, 13 % L. iners, 6 % M. genomosp., 4 % BVAB1, 4 % P. buccalis, 4 % A. vaginae, 3 % Mageeibacillus indolicus, 2 % S. amnii, 2 % R. lactaris, 1 % P. timonensis, 1 % P. sp., 1 % P. amnii, 1 % S. sanguinegens, (0.36811149248540653 % Peptoniphilus lacrimalis, 0.27625069422860926 % P. melaninogenica, 0.2517666322593703 % P. bivia, 0.24489269497484806 % M. micronuciformis, 0.21504487891…	57 % Gardnerella, 13 % Lactobacillus, 8 % Prevotella, 6 % Megasphaera, 4 % BVAB1, 4 % Atopobium, 3 % Sneathia, 3 % Mageeibacillus, 2 % Ruminococcus, (0.4506768528233613 % Peptoniphilus, 0.12148295476194174 % Dialister, 0.08594157448401424 % Anaerococcus, 0.06115374003376735 % Finegoldia, 0.05785563881139556 % Tannerella, 0.04325720129552888 % Clostridiales, 0.030793850360460766 % Lachnospiraceae,…
		230V	24	Indo-Fijian	Positive	IV-B	high to moderate relative abundance of G. vaginalis and A. vaginae	0.590388	70% G. vaginalis and 29% L. iners, (0.43491731980767245 % BVAB1, 0.09422935372237096 % L. crispatus, 0.07255725810285557 % A. vaginae, 0.04547533528633559 % P. bivia, 0.027114709648016974 % L. jensenii, 0.022754061058916298 % Ureaplasma parvum, 0.022098324428976343 % Ureaplasma urealyticum, 0.014754074173648895 % Chlamydia trachomatis, 0.009442607471135293 % P. corporis, 0.009245886482153307 % P.…	70 % Gardnerella, 29 % Lactobacillus, (0.43491731980767245 % BVAB1, 0.07255725810285557 % Atopobium, 0.06993431158309577 % Prevotella, 0.044852385487892645 % Ureaplasma, 0.014754074173648895 % Chlamydia, 0.008360642031734374 % Streptococcus, 0.008065560548261396 % Clostridiales, 0.0070163819403574745 % Peptostreptococcus, 0.005967203332453553 % Megasphaera, 0.005377040365507598 % Sneathia)
		246V	30	iTaukei Pacific Islander	Positive	IV-B	high to moderate relative abundance of G. vaginalis and A. vaginae	0.572404	78 % G. vaginalis, 10 % L. iners, 6 % A. vaginae, 2 % M. genomosp., 1 % P. sp., (0.48555519913059686 % P. buccalis, 0.4849921141711064 % P. amnii, 0.38837025440354433 % R. lactaris, 0.346226864466682 % Mageeibacillus indolicus, 0.33151626989999433 % M. sp., 0.26966490638096674 % BVAB1, 0.1826330873297262 % P. timonensis, 0.07955334693300821 % M. micronuciformis, 0.061816170709059454 % Eubacterium…	78 % Gardnerella, 10 % Lactobacillus, 6 % Atopobium, 2 % Prevotella, 2 % Megasphaera, (0.38837025440354433 % Ruminococcus, 0.346226864466682 % Mageeibacillus, 0.26966490638096674 % BVAB1, 0.061816170709059454 % Eubacterium, 0.048513288541097904 % Peptoniphilus, 0.035861473357547156 % Ureaplasma, 0.021696367345365872 % Anaerococcus, 0.021537999700509187 % Dialister, 0.01951441312734043 % Peptostre…
subCST IV-E, moderate Prevotella spp. with other species (n = 25: 18 vaginal, 7 endocervical)	48% Ct positive 88% iTaukei 8% Indo-Fijian 4% Other Pacific Islander	19V	21	iTaukei Pacific Islander	Negative	IV-C4	contains low relative abundances of G. vaginalis, BVAB1, and Lactobacillus spp. and is dominated by Staphylococcus spp.	0.366951	14 % Staphylococcus aureus, 12 % G. vaginalis, 12 % Streptococcus anginosus, 11 % P. bivia, 10 % Peptostreptococcus anaerobius, 6 % L. iners, 3 % C. pseudogenitalium, 3 % P. disiens, 3 % Burkholderia mallei, 2 % Propionibacterium sp., 2 % Anaerococcus tetradius, 2 % A. vaginae, 2 % P. corporis, 1 % P. amnii, 1 % L. jensenii, 1 % Ornithobacterium rhinotracheale, 1 % Enterococcus faecium, 1 % Fineg…	21 % Prevotella, 15 % Staphylococcus, 12 % Streptococcus, 12 % Gardnerella, 10 % Peptostreptococcus, 8 % Lactobacillus, 4 % Corynebacterium, 3 % Burkholderia, 2 % Anaerococcus, 2 % Propionibacterium, 2 % Atopobium, 1 % Ornithobacterium, 1 % Enterococcus, 1 % Finegoldia, 1 % Porphyromonas, 1 % Megasphaera, 1 % Peptoniphilus, 1 % Bifidobacterium, 1 % Sneathia, (0.4750593824228029 % Escherichia, 0.3…
		20V	21	iTaukei Pacific Islander	Negative	IV-C1	contains low relative abundances of G. vaginalis, BVAB1, and Lactobacillus spp. and is dominated by Streptococcus spp.	0.232211	52 % P. melaninogenica, 20 % Streptococcus anginosus, 4 % L. iners, 3 % G. vaginalis, 3 % P. disiens, 2 % Peptostreptococcus anaerobius, 2 % P. timonensis, 1 % P. amnii, 1 % A. vaginae, 1 % P. sp., 1 % P. bivia, 1 % M. genomosp., 1 % P. pallens, 1 % C. aurimucosum, 1 % Mageeibacillus indolicus, (0.4762673555053277 % P. corporis, 0.4681950274459154 % Streptococcus agalactiae, 0.4439780432676784 % …	62 % Prevotella, 21 % Streptococcus, 5 % Lactobacillus, 3 % Gardnerella, 3 % Peptostreptococcus, 1 % Atopobium, 1 % Corynebacterium, 1 % Megasphaera, 1 % Mageeibacillus, (0.38747174685179203 % Burkholderia, 0.2986761381982564 % Enterococcus, 0.27445915402001936 % Porphyromonas, 0.2583144979011947 % Staphylococcus, 0.2502421698417824 % Anaerococcus, 0.21795285760413302 % Peptoniphilus, 0.177591217…
		20C	21	iTaukei Pacific Islander	Negative	IV-C1	contains low relative abundances of G. vaginalis, BVAB1, and Lactobacillus spp. and is dominated by Streptococcus spp.	0.176526	54 % P. melaninogenica, 16 % Streptococcus anginosus, 9 % Peptostreptococcus anaerobius, 3 % L. iners, 2 % G. vaginalis, 2 % P. disiens, 2 % P. timonensis, 1 % P. amnii, 1 % P. sp., 1 % P. bivia, 1 % A. vaginae, 1 % M. genomosp., 1 % P. pallens, 1 % Streptococcus agalactiae, (0.49033915124627864 % Mageeibacillus indolicus, 0.379429105131049 % L. johnsonii, 0.3268927674975191 % Burkholderia mallei…	63 % Prevotella, 17 % Streptococcus, 9 % Peptostreptococcus, 4 % Lactobacillus, 2 % Gardnerella, 1 % Atopobium, 1 % Megasphaera, (0.49033915124627864 % Mageeibacillus, 0.3268927674975191 % Burkholderia, 0.25684431731947927 % Corynebacterium, 0.24516957562313932 % Enterococcus, 0.18095849629326952 % Ornithobacterium, 0.16344638374875953 % Anaerococcus, 0.1576090129005896 % Bacteroides, 0.151771642…
		28C	23	Indo-Fijian	Negative	IV-C0	low relative abundances of G. vaginalis, BVAB1, and Lactobacillus spp.	0.246056	17 % P. timonensis, 15 % Peptostreptococcus anaerobius, 12 % B. breve, 12 % P. corporis, 11 % Anaerococcus tetradius, 8 % P. bivia, 5 % G. vaginalis, 3 % Porphyromonas uenonis, 2 % S. amnii, 2 % A. vaginae, 2 % P. disiens, 1 % Porphyromonas asaccharolytica, 1 % Mageeibacillus indolicus, 1 % L. iners, 1 % P. amnii, 1 % P. buccalis, 1 % Peptoniphilus harei, (0.4388811167135249 % P. bergensis, 0.406…	42 % Prevotella, 15 % Peptostreptococcus, 13 % Bifidobacterium, 11 % Anaerococcus, 5 % Porphyromonas, 5 % Gardnerella, 2 % Sneathia, 2 % Atopobium, 1 % Lactobacillus, 1 % Mageeibacillus, 1 % Peptoniphilus, (0.31814758595111875 % Finegoldia, 0.22552724393255213 % Actinomyces, 0.1955939064302972 % Streptococcus, 0.19135890684388548 % Dialister, 0.11967027554709436 % Clostridiales, 0.119336881962632…
		47C	35	iTaukei Pacific Islander	Negative	IV-B	high to moderate relative abundance of G. vaginalis and A. vaginae	0.16425	45 % P. disiens, 13 % G. vaginalis, 6 % L. crispatus, 4 % A. vaginae, 4 % Peptoniphilus lacrimalis, 3 % Clostridiales Family, 3 % Porphyromonas asaccharolytica, 2 % P. buccalis, 2 % Porphyromonas uenonis, 2 % P. amnii, 1 % Streptococcus agalactiae, 1 % Peptostreptococcus anaerobius, 1 % P. timonensis, 1 % P. bivia, 1 % Actinomyces turicensis, 1 % M. genomosp., 1 % Peptoniphilus harei, 1 % P. sp.,…	54 % Prevotella, 13 % Gardnerella, 7 % Lactobacillus, 5 % Peptoniphilus, 4 % Atopobium, 4 % Porphyromonas, 3 % Clostridiales, 2 % Streptococcus, 1 % Peptostreptococcus, 1 % Megasphaera, 1 % Actinomyces, 1 % Finegoldia, (0.4245099345544489 % Mycoplasma, 0.3604744576065738 % Anaerococcus, 0.3030365752533282 % Arcanobacterium, 0.2615105386871304 % Sneathia, 0.25788832989007887 % Fusobacterium, 0.188…
		48V	35	iTaukei Pacific Islander	Negative	IV-B	high to moderate relative abundance of G. vaginalis and A. vaginae	0.158929	34 % P. amnii, 9 % M. genomosp., 8 % G. vaginalis, 7 % P. sp., 6 % S. amnii, 6 % Mycoplasma hominis, 5 % Peptostreptococcus sp., 3 % P. timonensis, 3 % P. buccalis, 2 % Mageeibacillus indolicus, 2 % Anaerococcus tetradius, 2 % Porphyromonas uenonis, 2 % A. vaginae, 1 % Peptostreptococcus anaerobius, 1 % Peptoniphilus harei, 1 % P. bivia, 1 % Peptoniphilus lacrimalis, 1 % L. iners, ()	51 % Prevotella, 9 % Megasphaera, 8 % Gardnerella, 6 % Peptostreptococcus, 6 % Sneathia, 6 % Mycoplasma, 2 % Anaerococcus, 2 % Mageeibacillus, 2 % Porphyromonas, 2 % Atopobium, 2 % Peptoniphilus, 1 % Lactobacillus, 1 % Dialister, (0.35242124654732393 % Ruminococcus, 0.18261914398382081 % Arcanobacterium, 0.173498718453833 % BVAB1, 0.08282104661411575 % Finegoldia, 0.05160517909577405 % Clostridia…
		48C	35	iTaukei Pacific Islander	Negative	IV-B	high to moderate relative abundance of G. vaginalis and A. vaginae	0.155859	29 % P. amnii, 10 % P. sp., 9 % Peptostreptococcus sp., 7 % M. genomosp., 7 % G. vaginalis, 5 % Mycoplasma hominis, 5 % S. amnii, 4 % Porphyromonas uenonis, 3 % P. timonensis, 3 % A. vaginae, 3 % Peptoniphilus harei, 2 % Anaerococcus tetradius, 2 % Mageeibacillus indolicus, 2 % P. buccalis, 2 % Peptostreptococcus anaerobius, 1 % P. bivia, 1 % Peptoniphilus lacrimalis, (0.48572587189176936 % L. in…	48 % Prevotella, 11 % Peptostreptococcus, 7 % Megasphaera, 7 % Gardnerella, 5 % Sneathia, 5 % Mycoplasma, 4 % Porphyromonas, 4 % Peptoniphilus, 3 % Atopobium, 3 % Anaerococcus, 2 % Mageeibacillus, 1 % Lactobacillus, (0.5236392973718891 % Lactobacillus, 0.4317279628746291 % Arcanobacterium, 0.3544969109706816 % Dialister, 0.17497194789478365 % BVAB1, 0.17216354600736739 % Ruminococcus, 0.094592081…
		53V	31	iTaukei Pacific Islander	Positive	IV-B	high to moderate relative abundance of G. vaginalis and A. vaginae	0.443471	33 % G. vaginalis, 26 % P. sp., 17 % S. amnii, 12 % P. disiens, 2 % P. timonensis, 2 % Mycoplasma hominis, 1 % P. bivia, 1 % P. amnii, 1 % Anaerococcus tetradius, 1 % A. vaginae, 1 % P. buccalis, 1 % M. genomosp., (0.490716954331612 % S. sanguinegens, 0.3830924778338029 % P. bergensis, 0.3216690485266199 % P. corporis, 0.23235861250346107 % Mageeibacillus indolicus, 0.19281270137684337 % Dialiste…	44 % Prevotella, 33 % Gardnerella, 17 % Sneathia, 2 % Mycoplasma, 1 % Anaerococcus, 1 % Megasphaera, 1 % Atopobium, (0.26287787452833583 % Dialister, 0.23553718495194273 % Fusobacterium, 0.23235861250346107 % Mageeibacillus, 0.17619969381407585 % Lactobacillus, 0.10149082497612966 % BVAB1, 0.0532535048106949 % Peptostreptococcus, 0.04905679587480895 % Porphyromonas, 0.044698675056773524 % Peptoni…
		54C	31	iTaukei Pacific Islander	Positive	IV-B	high to moderate relative abundance of G. vaginalis and A. vaginae	0.187283	50 % P. melaninogenica, 18 % G. vaginalis, 5 % Chlamydia trachomatis, 3 % S. sanguinegens, 3 % S. amnii, 2 % A. vaginae, 2 % P. disiens, 2 % P. bivia, 2 % P. timonensis, 2 % P. amnii, 1 % Mycoplasma hominis, 1 % L. iners, 1 % P. sp., 1 % Peptostreptococcus sp., 1 % P. pallens, 1 % P. buccalis, (0.2837691216272609 % Burkholderia mallei, 0.28257681439353294 % P. denticola, 0.2682691275887971 % P. c…	61 % Prevotella, 18 % Gardnerella, 6 % Sneathia, 5 % Chlamydia, 2 % Atopobium, 2 % Lactobacillus, 1 % Mycoplasma, 1 % Peptostreptococcus, (0.3040383446006367 % Bifidobacterium, 0.2837691216272609 % Burkholderia, 0.26707682035506913 % Peptoniphilus, 0.25634605525151727 % Anaerococcus, 0.25396144078406124 % Finegoldia, 0.2479999046154213 % Megasphaera, 0.23726913951186945 % Dialister, 0.14665378974…
		73V	35	iTaukei Pacific Islander	Positive	IV-B	high to moderate relative abundance of G. vaginalis and A. vaginae	0.422794	29 % P. amnii, 26 % G. vaginalis, 18 % S. amnii, 4 % L. iners, 4 % P. timonensis, 3 % Mageeibacillus indolicus, 3 % R. lactaris, 2 % M. genomosp., 2 % S. sanguinegens, 1 % A. vaginae, 1 % P. buccalis, 1 % P. sp., 1 % P. bivia, 1 % M. sp., (0.4618211559686629 % Mobiluncus curtisii, 0.37557864735188967 % P. denticola, 0.31127064959718603 % P. pallens, 0.2767736461504767 % Peptostreptococcus anaerob…	37 % Prevotella, 26 % Gardnerella, 20 % Sneathia, 4 % Lactobacillus, 3 % Mageeibacillus, 3 % Megasphaera, 3 % Ruminococcus, 1 % Atopobium, (0.4618211559686629 % Mobiluncus, 0.313464100683393 % Peptoniphilus, 0.3019318654271231 % Peptostreptococcus, 0.18996615770846842 % BVAB1, 0.11415915880486163 % Finegoldia, 0.08996472864185165 % Anaerococcus, 0.08733923415987666 % Dialister, 0.0870401271935757…
		76V	27	Other Pacific Islander	Positive	IV-A	high to moderate relative abundance of BVAB1 and G. vaginalis	0.658897	20 % G. vaginalis, 18 % BVAB1, 14 % P. timonensis, 8 % P. amnii, 7 % A. vaginae, 6 % P. buccalis, 5 % Porphyromonas uenonis, 4 % Mageeibacillus indolicus, 3 % S. amnii, 2 % P. sp., 2 % Mobiluncus curtisii, 2 % M. genomosp., 2 % S. sanguinegens, 1 % L. iners, 1 % Peptostreptococcus anaerobius, 1 % R. lactaris, (0.47020706869288625 % M. sp., 0.4177277374012519 % P. bivia, 0.262912635135353 % Pepton…	32 % Prevotella, 20 % Gardnerella, 18 % BVAB1, 7 % Atopobium, 5 % Sneathia, 5 % Porphyromonas, 4 % Mageeibacillus, 3 % Megasphaera, 2 % Mobiluncus, 1 % Lactobacillus, 1 % Peptostreptococcus, 1 % Ruminococcus, (0.41125650482493803 % Peptoniphilus, 0.2576883510288937 % Anaerococcus, 0.09706848864470675 % Streptococcus, 0.09109173563402492 % Dialister, 0.07374195261380823 % Fusobacterium, 0.05714463…
		88C	30	iTaukei Pacific Islander	Positive	IV-B	high to moderate relative abundance of G. vaginalis and A. vaginae	0.253579	24 % P. bivia, 12 % G. vaginalis, 11 % Mageeibacillus indolicus, 11 % S. amnii, 6 % Chlamydia trachomatis, 6 % P. timonensis, 4 % Peptostreptococcus anaerobius, 3 % R. lactaris, 3 % A. vaginae, 3 % S. sanguinegens, 3 % Porphyromonas uenonis, 2 % Peptoniphilus lacrimalis, 2 % L. iners, 1 % P. amnii, 1 % Ornithobacterium rhinotracheale, 1 % Anaerococcus tetradius, 1 % M. genomosp., 1 % Peptostrepto…	33 % Prevotella, 13 % Sneathia, 12 % Gardnerella, 11 % Mageeibacillus, 6 % Chlamydia, 5 % Peptostreptococcus, 3 % Porphyromonas, 3 % Ruminococcus, 3 % Atopobium, 2 % Lactobacillus, 2 % Peptoniphilus, 1 % Anaerococcus, 1 % Megasphaera, 1 % Ornithobacterium, 1 % Mobiluncus, 1 % Fusobacterium, (0.40137311856350677 % Burkholderia, 0.3908106680749934 % BVAB1, 0.3512014787430684 % Finegoldia, 0.2429363…
		89C	30	iTaukei Pacific Islander	Positive	IV-B	high to moderate relative abundance of G. vaginalis and A. vaginae	0.618465	25 % G. vaginalis, 14 % P. amnii, 13 % Arcanobacterium sp., 12 % P. timonensis, 6 % A. vaginae, 6 % L. iners, 4 % S. amnii, 3 % R. lactaris, 2 % Mageeibacillus indolicus, 2 % S. sanguinegens, 2 % P. sp., 2 % Mobiluncus curtisii, 2 % M. genomosp., 1 % Anaerococcus tetradius, 1 % BVAB1, 1 % P. bivia, (0.4257183411657461 % P. buccalis, 0.42259647603864453 % M. micronuciformis, 0.4166649322971516 % P…	30 % Prevotella, 25 % Gardnerella, 13 % Arcanobacterium, 6 % Sneathia, 6 % Atopobium, 6 % Lactobacillus, 3 % Ruminococcus, 2 % Mageeibacillus, 2 % Megasphaera, 2 % Mobiluncus, 1 % Anaerococcus, 1 % BVAB1, 1 % Peptoniphilus, (0.2263352217148613 % Chlamydia, 0.21561681811181274 % Finegoldia, 0.21051777173754688 % Peptostreptococcus, 0.11696588009540419 % Dialister, 0.10583122780874206 % Actinomyces…
		106V	35	iTaukei Pacific Islander	Positive	IV-C0	low relative abundances of G. vaginalis, BVAB1, and Lactobacillus spp.	0.0581869	81 % P. bivia, 3 % P. amnii, 2 % P. timonensis, 2 % Peptostreptococcus anaerobius, 2 % A. vaginae, 2 % Peptostreptococcus sp., 1 % L. iners, 1 % G. vaginalis, 1 % P. disiens, 1 % P. sp., 1 % P. buccae, (0.3141417275655086 % P. melaninogenica, 0.3013021474197794 % P. corporis, 0.2739110431088903 % Dialister microaerophilus, 0.24352403676399784 % F. gonidiaformans, 0.2422400787494249 % P. buccalis,…	90 % Prevotella, 4 % Peptostreptococcus, 2 % Atopobium, 1 % Lactobacillus, 1 % Gardnerella, (0.37940959330629886 % Dialister, 0.2831127422133296 % Fusobacterium, 0.15343298274146436 % Mycoplasma, 0.10207466215854742 % Porphyromonas, 0.09586886508811163 % Sneathia, 0.06505387273836145 % Actinomyces, 0.05777811065578156 % Peptoniphilus, 0.05456821561934924 % Anaerococcus, 0.05414022961449161 % BVAB…
		136V	26	iTaukei Pacific Islander	Negative	IV-B	high to moderate relative abundance of G. vaginalis and A. vaginae	0.404091	19 % G. vaginalis, 18 % P. buccalis, 15 % P. amnii, 12 % Mageeibacillus indolicus, 8 % S. amnii, 6 % P. timonensis, 5 % A. vaginae, 5 % BVAB1, 2 % M. genomosp., 2 % P. sp., 1 % R. lactaris, 1 % P. bivia, 1 % L. iners, 1 % S. sanguinegens, 1 % P. oris, (0.39639163757907175 % M. sp., 0.35095196219963243 % P. bergensis, 0.2186546774753468 % Mobiluncus curtisii, 0.20310794574050564 % P. melaninogenic…	43 % Prevotella, 19 % Gardnerella, 12 % Mageeibacillus, 9 % Sneathia, 5 % Atopobium, 5 % BVAB1, 3 % Megasphaera, 1 % Ruminococcus, 1 % Lactobacillus, (0.245186165609709 % Peptoniphilus, 0.22427711198949146 % Mobiluncus, 0.19302357920979785 % Anaerococcus, 0.16154995112883877 % Tannerella, 0.10920728675516497 % Porphyromonas, 0.08611728878604435 % Dialister, 0.06708904955845882 % Finegoldia, 0.037…
		137V	20	Indo-Fijian	Negative	III-B	less L. iners but still majority	0.26551	46 % P. bivia, 22 % L. iners, 8 % L. jensenii, 7 % A. vaginae, 4 % P. timonensis, 4 % Anaerococcus tetradius, 1 % P. disiens, 1 % Peptostreptococcus anaerobius, 1 % L. gasseri, 1 % B. dentium, 1 % B. breve, 1 % Peptoniphilus harei, (0.31455271368192517 % P. amnii, 0.2404241154330966 % P. sp., 0.23493230420119215 % P. buccalis, 0.22021511837023883 % Finegoldia magna, 0.19622914441271158 % L. vagin…	53 % Prevotella, 32 % Lactobacillus, 7 % Atopobium, 4 % Anaerococcus, 1 % Bifidobacterium, 1 % Peptostreptococcus, 1 % Peptoniphilus, (0.31513879630351177 % Dialister, 0.22021511837023883 % Finegoldia, 0.19049855877941999 % Gardnerella, 0.08706582945125951 % Megasphaera, 0.08226863465975408 % Parabacteroides, 0.0713067189597077 % BVAB1, 0.04879680493802828 % Actinomyces, 0.04076530234591508 % Por…
		158V	21	iTaukei Pacific Islander	Negative	IV-B	high to moderate relative abundance of G. vaginalis and A. vaginae	0.231892	45 % P. disiens, 20 % G. vaginalis, 6 % Streptococcus agalactiae, 3 % L. iners, 2 % P. timonensis, 2 % Peptostreptococcus anaerobius, 2 % P. bivia, 2 % Peptoniphilus harei, 2 % L. crispatus, 2 % Streptococcus anginosus, 1 % A. vaginae, 1 % P. amnii, 1 % Porphyromonas asaccharolytica, 1 % B. breve, 1 % BVAB1, 1 % P. corporis, 1 % P. buccalis, 1 % Finegoldia magna, 1 % Clostridiales Family, (0.4589…	53 % Prevotella, 20 % Gardnerella, 8 % Streptococcus, 4 % Lactobacillus, 3 % Peptoniphilus, 2 % Peptostreptococcus, 1 % Porphyromonas, 1 % Atopobium, 1 % Bifidobacterium, 1 % BVAB1, 1 % Anaerococcus, 1 % Finegoldia, 1 % Clostridiales, (0.33794505101248473 % Megasphaera, 0.2261969871911736 % Dialister, 0.19800676565316913 % Mobiluncus, 0.186528112571826 % Sneathia, 0.15091052727530535 % Propioniba…
		210V	24	iTaukei Pacific Islander	Positive	IV-B	high to moderate relative abundance of G. vaginalis and A. vaginae	0.113602	48 % P. bivia, 16 % M. genomosp., 8 % A. vaginae, 7 % G. vaginalis, 6 % S. amnii, 4 % L. acidophilus, 3 % P. timonensis, 2 % Chlamydia trachomatis, 1 % S. sanguinegens, 1 % P. amnii, 1 % Mycoplasma hominis, (0.4562536572679396 % P. oris, 0.41247480548752735 % P. disiens, 0.25322381396155264 % P. sp., 0.21074532411521207 % Dialister microaerophilus, 0.1638456036930279 % L. iners, 0.137925055807199…	54 % Prevotella, 16 % Megasphaera, 8 % Atopobium, 7 % Sneathia, 7 % Gardnerella, 5 % Lactobacillus, 2 % Chlamydia, 1 % Mycoplasma,(0.30237749506946104 % Dialister, 0.15812401118311262 % Peptostreptococcus, 0.07472746581131749 % Mageeibacillus, 0.06484471511237294 % Streptococcus, 0.06111701090136754 % Fusobacterium, 0.036323443358401424 % BVAB1, 0.033115883921024686 % Actinomyces, 0.0315554496001…
		211V	24	iTaukei Pacific Islander	Positive	IV-B	high to moderate relative abundance of G. vaginalis and A. vaginae	0.190745	32 % P. corporis, 13 % Chlamydia trachomatis, 12 % G. vaginalis, 4 % P. bivia, 3 % L. iners, 3 % Peptostreptococcus anaerobius, 3 % Clostridiales Family, 3 % Finegoldia magna, 2 % Porphyromonas uenonis, 2 % P. buccalis, 2 % Peptoniphilus harei, 2 % P. disiens, 2 % P. timonensis, 1 % Anaerococcus lactolyticus, 1 % P. amnii, 1 % Peptoniphilus duerdenii, 1 % Peptostreptococcus sp., 1 % Escherichia c…	45 % Prevotella, 13 % Chlamydia, 12 % Gardnerella, 5 % Peptostreptococcus, 5 % Peptoniphilus, 4 % Lactobacillus, 3 % Clostridiales, 3 % Finegoldia, 3 % Porphyromonas, 2 % Anaerococcus, 1 % Escherichia, 1 % Atopobium, 1 % Burkholderia, 1 % Sneathia, (0.3436426116838488 % Dialister, 0.3134322721951588 % BVAB1, 0.3021033948869001 % Propionibacterium, 0.27189305539821 % Megasphaera, 0.27189305539821 …
		219V	26	iTaukei Pacific Islander	Positive	IV-C0	low relative abundances of G. vaginalis, BVAB1, and Lactobacillus spp.	0.114646	27 % P. disiens, 19 % P. bivia, 11 % L. ruminis, 7 % Peptostreptococcus anaerobius, 5 % G. vaginalis, 4 % Clostridiales Family, 4 % Streptococcus anginosus, 3 % S. amnii, 2 % P. timonensis, 1 % P. corporis, 1 % Porphyromonas uenonis, 1 % P. amnii, 1 % F. gonidiaformans, 1 % Sutterella wadsworthensis, 1 % B. longum, 1 % Streptococcus agalactiae, 1 % Mageeibacillus indolicus, 1 % P. buccalis, 1 % L…	52 % Prevotella, 11 % Lactobacillus, 7 % Peptostreptococcus, 5 % Gardnerella, 5 % Streptococcus, 4 % Clostridiales, 4 % Sneathia, 1 % Porphyromonas, 1 % Fusobacterium, 1 % Peptoniphilus, 1 % Bifidobacterium, 1 % Sutterella, 1 % Megasphaera, 1 % Mageeibacillus, (0.4443593369471286 % Mycoplasma, 0.38936680021997017 % Finegoldia, 0.3397753162070862 % Atopobium, 0.33339225390839816 % Escherichia, 0.3…
		233V	30	iTaukei Pacific Islander	Negative	IV-B	high to moderate relative abundance of G. vaginalis and A. vaginae	0.168011	31 % S. amnii, 27 % P. timonensis, 10 % G. vaginalis, 7 % M. genomosp., 5 % P. disiens, 5 % Mycoplasma hominis, 4 % A. vaginae, 2 % Streptococcus anginosus, 1 % P. buccalis, 1 % S. sanguinegens, 1 % Peptostreptococcus sp., 1 % P. amnii, 1 % Mageeibacillus indolicus, 1 % P. oris, (0.33065535599579876 % P. sp., 0.3095177584605907 % P. bivia, 0.2133499144215166 % M. micronuciformis, 0.18651668019637…	37 % Prevotella, 32 % Sneathia, 10 % Gardnerella, 7 % Megasphaera, 5 % Mycoplasma, 4 % Atopobium, 2 % Streptococcus, 1 % Peptostreptococcus, 1 % Mageeibacillus, (0.19519378735576878 % Dialister, 0.18651668019637405 % BVAB1, 0.16572863437137855 % Anaerococcus, 0.1384636009747969 % Lactobacillus, 0.10782642166792918 % Fusobacterium, 0.0649138087730077 % Peptoniphilus, 0.0552908558095083 % Finegoldi…
		237V	33	iTaukei Pacific Islander	Negative	IV-B	high to moderate relative abundance of G. vaginalis and A. vaginae	0.21877	28 % S. amnii, 27 % P. timonensis, 12 % G. vaginalis, 6 % A. vaginae, 6 % M. genomosp., 5 % P. disiens, 4 % Mycoplasma hominis, 2 % Streptococcus anginosus, 1 % Peptostreptococcus sp., 1 % P. buccalis, 1 % S. sanguinegens, 1 % P. amnii, 1 % Mageeibacillus indolicus, 1 % P. oris, (0.3369859002796324 % P. sp., 0.31695767869467173 % P. bivia, 0.21174800363657392 % M. micronuciformis, 0.1881028919128…	36 % Prevotella, 29 % Sneathia, 12 % Gardnerella, 6 % Atopobium, 6 % Megasphaera, 4 % Mycoplasma, 2 % Streptococcus, 1 % Peptostreptococcus, 1 % Mageeibacillus, (0.5605687621255012 % Mageeibacillus, 0.18810289191280588 % BVAB1, 0.1720606308889799 % Dialister, 0.16925569567929258 % Anaerococcus, 0.1438882553179972 % Lactobacillus, 0.09347323562809019 % Fusobacterium, 0.06133950419079464 % Peptonip…
		244V	24	iTaukei Pacific Islander	Positive	IV-C0	low relative abundances of G. vaginalis, BVAB1, and Lactobacillus spp.	0.0552606	82 % P. bivia, 4 % B. longum, 4 % Escherichia coli, 2 % Enterococcus faecalis, 1 % Peptostreptococcus anaerobius, 1 % L. salivarius, 1 % P. amnii, 1 % Enterococcus faecium, 1% Mycoplasma hominis, 1 % P. disiens, 1 % P. denticola, (0.4890245167348142 % P. disiens, 0.41794727619130806 % P. denticola, 0.2961005781167261 % P. buccalis, 0.22622433549330992 % B. breve, 0.20307783012430328 % G. vaginali…	85 % Prevotella, 4 % Bifidobacterium, 4 % Escherichia, 3 % Enterococcus, 1 % Lactobacillus, 1 % Peptostreptococcus, 1 % Mycoplasma, (0.20307783012430328 % Gardnerella, 0.10339500275683614 % Streptococcus, 0.0911666602977383 % Staphylococcus, 0.04651137399621139 % Chlamydia, 0.020526146270628504 % Bacteroides, 0.019871056496033976 % Finegoldia, 0.01626806273576408 % Mobiluncus, 0.01419361178288141…
		252V	22	iTaukei Pacific Islander	Positive	IV-B	high to moderate relative abundance of G. vaginalis and A. vaginae	0.0628109	45 % P. melaninogenica, 23 % Mycoplasma hominis, 6 % P. bivia, 5 % G. vaginalis, 4 % Ureaplasma parvum, 3 % L. iners, 2 % P. disiens, 2 % P. amnii, 1 % P. sp., 1 % P. timonensis, 1 % S. amnii, 1 % L. jensenii, 1 % P. pallens, 1 % Chlamydia trachomatis, 1 % A. vaginae, (0.3781318554439441 % P. corporis, 0.37524535273063153 % B. breve, 0.3319478120309433 % S. sanguinegens, 0.256898741484817 % P. de…	59 % Prevotella, 23 % Mycoplasma, 5 % Gardnerella, 4 % Ureaplasma, 4 % Lactobacillus, 1 % Sneathia, 1 % Chlamydia, 1 % Atopobium, (0.37524535273063153 % Bifidobacterium, 0.20205518993187854 % Burkholderia, 0.16164415194550283 % Corynebacterium, 0.15298464380556517 % Peptoniphilus, 0.13855213023900242 % Peptostreptococcus, 0.11546010853250202 % Bacteroides, 0.11257360581918947 % Megasphaera, 0.101…
		253V	22	iTaukei Pacific Islander	Negative	IV-C0	low relative abundances of G. vaginalis, BVAB1, and Lactobacillus spp.	0.0563455	80 % P. bivia, 9 % Mycoplasma hominis, 4 % Peptostreptococcus anaerobius, 3 % A. vaginae, 1 % P. disiens, 1 % P. oralis, (0.4205615406807667 % P. amnii, 0.26859781449934506 % G. vaginalis, 0.18837330930712254 % P. timonensis, 0.15767200828163738 % Dialister microaerophilus, 0.1527351156544237 % Parabacteroides sp., 0.15119233670841942 % Dialister micraerophilus, 0.1186397009477291 % P. marshii, 0…	83 % Prevotella, 9 % Mycoplasma, 4 % Peptostreptococcus, 3 % Atopobium, (0.30886434499005677 % Dialister, 0.26859781449934506 % Gardnerella, 0.1527351156544237 % Parabacteroides, 0.15088378091921853 % Lactobacillus, 0.10907447148250259 % Sneathia, 0.08423573045183368 % Chlamydia, 0.043969199961121974 % Porphyromonas, 0.03872375154470742 % Finegoldia, 0.03810663996630571 % Peptoniphilus, 0.0191304…
E. coli dominant		67V	34	iTaukei Pacific Islander	Positive	III-B	less L. iners but still majority	0.520571	44 % E. coli, 43 % L. iners, 7 % Streptococcus agalactiae, 2 % G. vaginalis, 1 % Gemella haemolysans, (0.24349905079519252 % Enterococcus faecalis, 0.2377257120734097 % Klebsiella oxytoca, 0.1827091901364206 % P. corporis, 0.12939070899995586 % Clostridiales Family, 0.11207069283460742 % Peptostreptococcus anaerobius, 0.11037265203408307 % P. disiens, 0.1032408806718808 % A. vaginae, 0.0940714603…	44 % Escherichia, 44 % Lactobacillus, 7 % Streptococcus, 2 % Gardnerella, 1 % Gemella, (0.4778286812675535 % Prevotella, 0.2747430015248406 % Enterococcus, 0.2377257120734097 % Klebsiella, 0.1640307413306527 % Staphylococcus, 0.12939070899995586 % Clostridiales, 0.1253154110786974 % Peptostreptococcus, 0.11173108467450255 % Porphyromonas, 0.1032408806718808 % Atopobium, 0.09407146034904927 % Salm…
		67C	34	iTaukei Pacific Islander	Positive	III-B	less L. iners but still majority	0.514176	48 % E. coli, 46 % L. iners, 3 % G. vaginalis, 1 % Streptococcus agalactiae, (0.39278800789125073 % Klebsiella oxytoca, 0.3381633939476236 % P. amnii, 0.2919485016422103 % Gemella haemolysans, 0.19087753516459524 % A. vaginae, 0.14041920533531257 % Salmonella enterica, 0.10022227897284124 % BVAB1, 0.08718335276313363 % L. crispatus, 0.08610320502978507 % Clostridiales Family, 0.07684479588679743 …	48 % Escherichia, 46 % Lactobacillus, 3 % Gardnerella, 1 % Streptococcus, (0.4312104058346495 % Prevotella, 0.39278800789125073 % Klebsiella, 0.2919485016422103 % Gemella, 0.19087753516459524 % Atopobium, 0.14041920533531257 % Salmonella, 0.10253688125858815 % Staphylococcus, 0.10022227897284124 % BVAB1, 0.08610320502978507 % Clostridiales, 0.06820361402000896 % Enterococcus, 0.0594852787436956 %…
		69C	18	iTaukei Pacific Islander	Positive	IV-C1	contains low relative abundances of G. vaginalis, BVAB1, and Lactobacillus spp. and is dominated by Streptococcus spp.	0.254051	38 % E. coli, 21 % Gemella haemolysans, 17 % Streptococcus mitis, 2 % G. vaginalis, 2 % Peptostreptococcus anaerobius, 1 % M. genomosp., 1 % Anaerococcus tetradius, 1 % L. iners, 1 % Clostridiales Family, 1 % Streptococcus sp., 1 % Porphyromonas asaccharolytica, 1 % P. bivia, 1 % P. amnii, 1 % L. fermentum, 1 % Streptococcus parasanguinis, 1 % Leptotrichia sp., 1 % C. pseudogenitalium, 1 % P. dis…	38 % Escherichia, 21 % Gemella, 20 % Streptococcus, 3 % Prevotella, 2 % Gardnerella, 2 % Lactobacillus, 2 % Peptostreptococcus, 1 % Megasphaera, 1 % Anaerococcus, 1 % Clostridiales, 1 % Porphyromonas, 1 % Corynebacterium, 1 % Enterococcus, 1 % Leptotrichia, 1 % Staphylococcus
		124V	38	Indo-Fijian	Negative	III-B	less L. iners but still majority	0.350366	48 % E. coli, 29 % L. iners, 21 % G. vaginalis, 1 % Streptococcus anginosus, (0.20324043850920392 % Klebsiella oxytoca, 0.17461353682729422 % BVAB1, 0.11725409913992534 % A. vaginae, 0.10299346546074524 % Salmonella enterica, 0.09496525687098457 % L. crispatus, 0.046901639655970134 % Haemophilus parainfluenzae, 0.04605656506757427 % L. gasseri, 0.04362697562593618 % Proteus mirabilis, 0.035704401…	48 % Escherichia, 29 % Lactobacillus, 21 % Gardnerella, 1 % Streptococcus, (0.20324043850920392 % Klebsiella, 0.17461353682729422 % BVAB1, 0.11725409913992534 % Atopobium, 0.10299346546074524 % Salmonella, 0.05989466145255646 % Prevotella, 0.046901639655970134 % Haemophilus, 0.04362697562593618 % Proteus, 0.03570440135972501 % Megasphaera, 0.031690297064844684 % Veillonella, 0.021443767680544904 …
C. trachomatis dominant		57C	18	N/A	Positive	IV-B	high to moderate relative abundance of G. vaginalis and A. vaginae	0.0198831	92 % Chlamydia trachomatis, 5 % G. vaginalis, 1 % L. iners, (0.24972913993284207 % P. bivia, 0.21745645107998246 % B. breve, 0.21438286166542442 % C. amycolatum, 0.18211017281256484 % C. striatum, 0.10142845068041587 % Burkholderia mallei, 0.07299774859575384 % A. vaginae, 0.06147178829116112 % C. aurimucosum, 0.06147178829116112 % S. sanguinegens, 0.049177430632928905 % P. corporis, 0.0484090332…	92 % Chlamydia, 5 % Gardnerella, 1 % Lactobacillus, (0.4748695645492196 % Corynebacterium, 0.41186098155077955 % Prevotella, 0.21745645107998246 % Bifidobacterium, 0.10142845068041587 % Burkholderia, 0.07299774859575384 % Atopobium, 0.06685056976663771 % Sneathia, 0.04840903327928938 % Enterococcus, 0.044567046511091814 % Porphyromonas, 0.042261854450173275 % Ornithobacterium, 0.03227268885285959…
		70C	30	iTaukei Pacific Islander	Positive	IV-B	high to moderate relative abundance of G. vaginalis and A. vaginae	0.410632	42 % Chlamydia trachomatis, 40 % G. vaginalis, 5 % L. iners, 3 % Mageeibacillus indolicus, 1 % P. buccalis, 1 % P. sp., 1 % P. amnii, 1 % M. genomosp., 1 % S. sanguinegens, 1 % P. timonensis, 1 % R. lactaris, (0.4659823780543192 % A. vaginae, 0.29430465982378057 % Arcanobacterium sp., 0.29339631210827505 % S. amnii, 0.2734126623671541 % M. sp., 0.2688709237896267 % P. bivia, 0.12898537560178036 %…	42 % Chlamydia, 40 % Gardnerella, 5 % Prevotella, 5 % Lactobacillus, 3 % Mageeibacillus, 2 % Megasphaera, 1 % Sneathia, 1 % Ruminococcus, (0.4659823780543192 % Atopobium, 0.29430465982378057 % Arcanobacterium, 0.12898537560178036 % Burkholderia, 0.10627668271414298 % BVAB1, 0.1017349441366155 % Finegoldia, 0.08901807611953856 % Anaerococcus, 0.08356798982650558 % Peptoniphilus, 0.0545008629303297…
		90C	33	Indo-Fijian	Positive	IV-B	high to moderate relative abundance of G. vaginalis and A. vaginae	0.444294	37 % Chlamydia trachomatis, 34 % G. vaginalis, 20 % L. iners, , 8 % L. crispatus, (0.23123987763181572 % BVAB1, 0.07063163577469858 % A. vaginae, 0.06298362425769301 % Burkholderia mallei, 0.056685261831923704 % P. corporis, 0.04363865394997301 % Mageeibacillus indolicus, 0.038240057585027895 % B. breve, 0.038240057585027895 % Ornithobacterium rhinotracheale, 0.034640993341731145 % P. bivia, 0.03…	37 % Chlamydia, 34 % Gardnerella, 28 % Lactobacillus, (0.23123987763181572 % BVAB1, 0.16600683822206228 % Prevotella, 0.07063163577469858 % Atopobium, 0.06298362425769301 % Burkholderia, 0.04363865394997301 % Mageeibacillus, 0.038240057585027895 % Bifidobacterium, 0.038240057585027895 % Ornithobacterium, 0.02879251394637394 % Enterococcus, 0.01934497030771999 % Peptostreptococcus, 0.0170955551556…
G. vaginalis + Sneathia sp.		11V	18	iTaukei Pacific Islander	Negative	IV-B	high to moderate relative abundance of G. vaginalis and A. vaginae	0.535105	44 % G. vaginalis, 39 % S. sanguinegens, 7 % S. amnii, 2 % P. disiens, 2 % Peptostreptococcus anaerobius, 1 % L. iners, 1 % Gemella haemolysans, 1 % Streptococcus mitis, ( 0.47652702565351096 % A. vaginae, 0.308560704011951 % Peptostreptococcus sp., 0.2784941178695271 % P. timonensis, 0.26955923613852373 % BVAB1, 0.22937590560226537 % Mageeibacillus indolicus, 0.21646996532414947 % F. gonidiaform…	46 % Sneathia, 44 % Gardnerella, 3 % Prevotella, 2 % Peptostreptococcus, 1 % Lactobacillus, 1 % Streptococcus, 1 % Gemella, (0.47652702565351096 % Atopobium, 0.35753709275967294 % Fusobacterium, 0.26955923613852373 % BVAB1, 0.26520998153930525 % Anaerococcus, 0.23207055247352038 % Peptoniphilus, 0.22937590560226537 % Mageeibacillus, 0.16919545881090434 % Megasphaera, 0.1530275775833745 % Mycoplas…
		11C	18	iTaukei Pacific Islander	Negative	IV-B	high to moderate relative abundance of G. vaginalis and A. vaginae	0.616113	39 % G. vaginalis, 32 % S. sanguinegens, 6 % Peptostreptococcus anaerobius, 4 % L. iners, 3 % S. amnii, 1 % P. disiens, 1 % Chlamydia trachomatis, 1 % L. crispatus, 1 % Peptostreptococcus sp., 1 % Clostridiales Family, 1 % P. amnii, 1 % BVAB1, 1 % Finegoldia magna, 1 % Streptococcus mitis, 1 % A. vaginae, 1 % L. fermentum, 1 % Porphyromonas asaccharolytica, (0.46802301572006716 % P. bivia, 0.4294…	39 % Gardnerella, 35 % Sneathia, 7 % Peptostreptococcus, 6 % Lactobacillus, 3 % Prevotella, 1 % Streptococcus, 1 % Chlamydia, 1 % Clostridiales, 1 % BVAB1, 1 % Finegoldia, 1 % Peptoniphilus, 1 % Anaerococcus, 1 % Atopobium, 1 % Fusobacterium, 1 % Porphyromonas, (0.3661591828868761 % Propionibacterium, 0.29733226881039565 % Megasphaera, 0.2477768906753297 % Gemella, 0.22024612504473748 % Mageeibac…
		236V	33	iTaukei Pacific Islander	Positive	IV-B	high to moderate relative abundance of G. vaginalis and A. vaginae	0.600345	37 % G. vaginalis, 21 % S. amnii, 12 % P. disiens, 11 % P. timonensis, 7 % M. genomosp., 4 % S. sanguinegens, 3 % A. vaginae, 1 % Porphyromonas uenonis, (0.4787713565088807 % P. buccalis, 0.4423077713389496 % P. amnii, 0.42289913148671676 % Mageeibacillus indolicus, 0.3637905764795679 % Peptostreptococcus anaerobius, 0.36107261969564114 % Mycoplasma hominis, 0.28642220871442325 % M. micronuciform…	37 % Gardnerella, 25 % Sneathia, 24 % Prevotella, 7 % Megasphaera, 3 % Atopobium, 1 % Porphyromonas, 1 % Peptostreptococcus, (0.42289913148671676 % Mageeibacillus, 0.36107261969564114 % Mycoplasma, 0.25193871577195764 % BVAB1, 0.2266691897275804 % Streptococcus, 0.22540828194122264 % Anaerococcus, 0.2022963092201687 % Lactobacillus, 0.15536251939462978 % Dialister, 0.09388158973759295 % Fusobacte…
		251V	28	iTaukei Pacific Islander	Positive	IV-B	high to moderate relative abundance of G. vaginalis and A. vaginae	0.450853	32 % G. vaginalis, 31 % S. amnii, 11 % P. disiens, 6 % Mycoplasma hominis, 5 % P. bivia, 4 % Peptostreptococcus sp., 3 % A. vaginae, 3 % Streptococcus anginosus, 1 % Anaerococcus tetradius, 1 % S. sanguinegens, 1 % P. amnii, 1 % Dialister microaerophilus, (0.3643260685679675 % Chlamydia trachomatis, 0.2899205296630082 % L. iners, 0.24684363871803175 % P. corporis, 0.24423291805469985 % BVAB1, 0.2…	32 % Gardnerella, 31 % Sneathia, 17 % Prevotella, 6 % Mycoplasma, 4 % Peptostreptococcus, 3 % Atopobium, 3 % Streptococcus, 1 % Anaerococcus, 1 % Dialister, (0.3643260685679675 % Chlamydia, 0.35323050574880693 % Lactobacillus, 0.24423291805469985 % BVAB1, 0.23692290019737047 % Fusobacterium, 0.19071314445639576 % Mageeibacillus, 0.16604183418790924 % Ureaplasma, 0.15468519930241542 % Peptoniphilu…
Unclassified		3C	32	Indo-Fijian	Negative	IV-B	high to moderate relative abundance of G. vaginalis and A. vaginae	0.53901	79 % G. vaginalis, 9 % P. bivia, 7 % A. vaginae, 1 % P. disiens, 1 % Peptostreptococcus anaerobius, (0.45038830542477915 % P. timonensis, 0.28756445410178144 % BVAB1, 0.22691867717476907 % L. iners, 0.15563833272974975 % Anaerococcus tetradius, 0.15166234577481927 % P. amnii, 0.10026193610445254 % M. micronuciformis, 0.09441771431527755 % P. corporis, 0.04311311155948747 % Peptostreptococcus sp.,…	79 % Gardnerella, 11 % Prevotella, 7 % Atopobium, 1 % Peptostreptococcus, (0.28756445410178144 % BVAB1, 0.2769298865837745 % Lactobacillus, 0.16713516247894641 % Anaerococcus, 0.13283628706050973 % Megasphaera, 0.041628104383549566 % Mageeibacillus, 0.037604213971330736 % Fusobacterium, 0.02524512199094433 % Dialister, 0.022945756041105 % Clostridiales, 0.015233299417685572 % Porphyromonas, 0.013…
		50C	27	Indo-Fijian	Negative	IV-B	high to moderate relative abundance of G. vaginalis and A. vaginae	0.642742	24 % G. vaginalis, 8 % L. crispatus, 7 % L. iners, 6 % L. fermentum, 5 % P. corporis, 5 % P. disiens, 4 % S. amnii, 4 % Ornithobacterium rhinotracheale, 3 % Burkholderia mallei, 3 % P. bivia, 3 % Salmonella enterica, 3 % P. timonensis, 1 % Finegoldia magna, 1 % M. genomosp., 1 % E. coli, 1 % Mobiluncus mulieris, 1 % Enterococcus faecium, 1 % A. vaginae, 1 % Clostridiales Family, 1 % P. buccalis, …	24 % Gardnerella, 23 % Lactobacillus, 18 % Prevotella, 5 % Sneathia, 4 % Ornithobacterium, 3 % Burkholderia, 3 % Salmonella, 2 % Porphyromonas, 2 % Enterococcus, 1 % Finegoldia, 1 % Megasphaera, 1 % Escherichia, 1 % Mobiluncus, 1 % Peptoniphilus, 1 % Peptostreptococcus, 1 % Atopobium, 1 % Clostridiales, 1 % Bifidobacterium, 1 % BVAB1, 1 % Staphylococcus, 1 % Streptococcus, 1 % Mageeibacillus, 1 %…
		64C	21	iTaukei Pacific Islander	Positive	IV-B	high to moderate relative abundance of G. vaginalis and A. vaginae	0.615871	68 % G. vaginalis, 11 % Chlamydia trachomatis, 6 % A. vaginae, 4 % Anaerococcus tetradius, 3 % L. iners, 2 % S. amnii, 2 % Peptostreptococcus anaerobius, 1 % P. timonensis, 1 % P. bivia, (0.307939366534796 % Granulicatella elegans, 0.28131679396742887 % BVAB1, 0.14332806999882644 % Streptococcus agalactiae, 0.12451058312147438 % Finegoldia magna, 0.11016109066524729 % Mageeibacillus indolicus, 0.…	68 % Gardnerella, 11 % Chlamydia, 6 % Atopobium, 4 % Anaerococcus, 3 % Prevotella, 3 % Lactobacillus, 2 % Sneathia, 2 % Peptostreptococcus, (0.307939366534796 % Granulicatella, 0.28131679396742887 % BVAB1, 0.2622768343388175 % Streptococcus, 0.15745508970379424 % Peptoniphilus, 0.12451058312147438 % Finegoldia, 0.11016109066524729 % Mageeibacillus, 0.051743454063733624 % Megasphaera, 0.0410276832…
		66V	19	iTaukei Pacific Islander	Positive	IV-B	high to moderate relative abundance of G. vaginalis and A. vaginae	0.625011	73 % G. vaginalis, 12 % A. vaginae, 10 % L. iners, 1 % BVAB1, 1 % Anaerococcus tetradius, (0.47220850484828253 % P. bivia, 0.40561623806472014 % Streptococcus anginosus, 0.28413775430022653 % M. genomosp., 0.2742268471211394 % P. amnii, 0.25584544660461134 % Mageeibacillus indolicus, 0.2507610007307413 % Finegoldia magna, 0.2482456511863743 % P. buccalis, 0.2371576894128078 % P. timonensis, 0.223…	73 % Gardnerella, 12 % Atopobium, 10 % Lactobacillus, 1 % Prevotella, 1 % BVAB1, 1 % Anaerococcus, 1 % Streptococcus, (0.349789452343908 % Megasphaera, 0.33589053370772626 % Peptoniphilus, 0.25584544660461134 % Mageeibacillus, 0.2507610007307413 % Finegoldia, 0.1925639817854295 % Sneathia, 0.1924403641796166 % Ruminococcus, 0.0938203881334838 % Eubacterium, 0.06320084464147778 % Actinomyces, 0.03…
		82V	20	Other Pacific Islander	Negative	IV-B	high to moderate relative abundance of G. vaginalis and A. vaginae	0.631724	60 % G. vaginalis, 12 % S. amnii, 8 % BVAB1, 5 % P. amnii, 3 % P. buccalis, 2 % Mageeibacillus indolicus, 2 % S. sanguinegens, 2 % Chlamydia trachomatis, 1 % M. genomosp., 1 % P. sp., 1 % P. timonensis, 1 % R. lactaris, (0.4406660238819254 % L. iners, 0.3692056663947193 % A. vaginae, 0.3382407476080991 % Anaerococcus tetradius, 0.25376399910999037 % M. sp., 0.20377512423051253 % P. bivia, 0.17062…	60 % Gardnerella, 13 % Sneathia, 11 % Prevotella, 8 % BVAB1, 2 % Mageeibacillus, 2 % Chlamydia, 2 % Megasphaera, 1 % Ruminococcus, (0.4406660238819254 % Lactobacillus, 0.3723948676110658 % Anaerococcus, 0.3692056663947193 % Atopobium, 0.35874805310390867 % Peptoniphilus, 0.10657865460209151 % Peptostreptococcus, 0.0825483942742713 % Arcanobacterium, 0.06916116591263072 % Finegoldia, 0.06667655566…
		82C	20	Other Pacific Islander	Negative	IV-B	high to moderate relative abundance of G. vaginalis and A. vaginae	0.63548	46 % G. vaginalis, 15 % Chlamydia trachomatis, 11 % S. amnii, 9 % BVAB1, 5 % P. amnii, 3 % P. buccalis, 2 % S. sanguinegens, 1 % Mageeibacillus indolicus, 1 % M. genomosp., 1 % P. timonensis, 1 % P. sp., (0.48691410994706025 % R. lactaris, 0.48081154698797446 % A. vaginae, 0.42890064284241736 % L. iners, 0.25313900582207977 % M. sp., 0.24007326205070367 % Anaerococcus tetradius, 0.220787598340259…	46 % Gardnerella, 15 % Chlamydia, 13 % Sneathia, 11 % Prevotella, 9 % BVAB1, 2 % Megasphaera, 1 % Mageeibacillus, (0.48691410994706025 % Ruminococcus, 0.48081154698797446 % Atopobium, 0.436059418621345 % Lactobacillus, 0.3501149902808861 % Peptoniphilus, 0.2692560310729988 % Anaerococcus, 0.07784679672167188 % Finegoldia, 0.06450721999700348 % Peptostreptococcus, 0.05284975998541643 % Porphyromon…
		148V	34	Indo-Fijian	Positive	IV-B	high to moderate relative abundance of G. vaginalis and A. vaginae	0.571341	71 % G. vaginalis, 14 % BVAB1, 3 % A. vaginae, 3 % P. amnii, 3 % P. buccalis, 2 % M. genomosp., 1 % P. timonensis, 1 % L. iners, (0.43579248324288855 % M. sp., 0.3496813195634972 % P. bivia, 0.3210870555780375 % Mageeibacillus indolicus, 0.26999068720510816 % R. lactaris, 0.21887703610991502 % P. sp., 0.16652767037286004 % Peptoniphilus asaccharolyticus, 0.15791223332435494 % S. sanguinegens, 0.1…	71 % Gardnerella, 14 % BVAB1, 7 % Prevotella, 3 % Atopobium, 3 % Megasphaera, 1 % Lactobacillus, (0.3210870555780375 % Mageeibacillus, 0.26999068720510816 % Ruminococcus, 0.20491259652076332 % Peptoniphilus, 0.2035559028230549 % Sneathia, 0.10839723403856345 % Tannerella, 0.05673053583092866 % Dialister, 0.03058177704579688 % Peptostreptococcus, 0.02450690017007063 % Bacteroides, 0.02077383216108…
		232V	30	iTaukei Pacific Islander	Positive	IV-B	high to moderate relative abundance of G. vaginalis and A. vaginae	0.671991	41 % G. vaginalis, 13 % Mobiluncus mulieris, 12 % S. amnii, 9 % BVAB1, 7 % P. sp., 4 % M. genomosp., 3 % P. buccalis, 2 % Mageeibacillus indolicus, 2 % A. vaginae, 1 % S. sanguinegens, 1 % P. timonensis, 1 % P. amnii, 1 % R. lactaris, 1 % L. iners, (0.4176352190569231 % Peptostreptococcus anaerobius, 0.3505059106751809 % Porphyromonas uenonis, 0.2976125681103688 % P. bivia, 0.26893283549332864 % …	41 % Gardnerella, 13 % Sneathia, 13 % Prevotella, 13 % Mobiluncus, 9 % BVAB1, 5 % Megasphaera, 2 % Atopobium, 2 % Mageeibacillus, 1 % Ruminococcus, 1 % Lactobacillus, (.4627663956654122 % Peptostreptococcus, 0.3601670579239486 % Porphyromonas, 0.24623137731546643 % Fusobacterium, 0.24433559296122442 % Peptoniphilus, 0.23137200854899642 % Anaerococcus, 0.21147106823675973 % Tannerella, 0.117477888…
